# Supplementary material for: Polarized optical contrast spectroscopy of in plane anisotropic van der Waals materials
Source: Sci Rep. 2025 May 2;15:15344. doi: 10.1038/s41598-025-96894-8 (PMC12048637; doi:10.1038/s41598-025-96894-8)
Supplement: Supplementary file 2 — Supplementary Information 2. [file 41598_2025_96894_MOESM2_ESM.xlsx]

## Sheet: Fig1d
			Wavelength (nm)
			450.152	451.866	453.58	455.294	457.008	458.721	460.434	462.147	463.859	465.571	467.283	468.995	470.706	472.417	474.128	475.838	477.548	479.258	480.968	482.678	484.387	486.096	487.804	489.513	491.221	492.929	494.636	496.344	498.051	499.758	501.464	503.171	504.877	506.583	508.288	509.994	511.699	513.404	515.108	516.813	518.517	520.221	521.924	523.628	525.331	527.034	528.736
	Polarization (°)	0	-0.681292	-0.682181	-0.681617	-0.681378	-0.683258	-0.682862	-0.683472	-0.683874	-0.683794	-0.683577	-0.68566	-0.68358	-0.684514	-0.684465	-0.68578	-0.684368	-0.684797	-0.682906	-0.68334	-0.679342	-0.680404	-0.677359	-0.676693	-0.674069	-0.670921	-0.670286	-0.667909	-0.666341	-0.665934	-0.664495	-0.66249	-0.660428	-0.659178	-0.655073	-0.65285	-0.649015	-0.644936	-0.639822	-0.635112	-0.630634	-0.623901	-0.617747	-0.610047	-0.602489	-0.594363	-0.585684	-0.576022
		1	-0.681106	-0.681643	-0.682347	-0.682158	-0.682733	-0.683835	-0.683566	-0.683649	-0.68369	-0.683573	-0.684585	-0.685463	-0.684257	-0.684294	-0.684416	-0.683478	-0.684017	-0.683022	-0.68126	-0.680647	-0.677446	-0.676778	-0.675834	-0.67394	-0.671836	-0.669915	-0.668517	-0.667154	-0.664658	-0.66442	-0.662028	-0.660164	-0.658681	-0.654829	-0.651935	-0.648469	-0.644814	-0.64007	-0.635643	-0.629499	-0.623728	-0.616929	-0.609423	-0.602311	-0.594168	-0.585391	-0.577239
		2	-0.681668	-0.682241	-0.681866	-0.682807	-0.682302	-0.682847	-0.68428	-0.683733	-0.68367	-0.684075	-0.682373	-0.684844	-0.684757	-0.685702	-0.684371	-0.682691	-0.684725	-0.683144	-0.681629	-0.680144	-0.678454	-0.675927	-0.675901	-0.673259	-0.671779	-0.670896	-0.667567	-0.666146	-0.665387	-0.66363	-0.662597	-0.661309	-0.659052	-0.655173	-0.651931	-0.649791	-0.645199	-0.640052	-0.634801	-0.629318	-0.623607	-0.616846	-0.60927	-0.602073	-0.594032	-0.585788	-0.576398
		3	-0.680857	-0.681685	-0.681878	-0.682014	-0.68219	-0.682855	-0.68314	-0.683437	-0.682498	-0.683005	-0.684171	-0.684517	-0.685421	-0.685628	-0.684868	-0.684412	-0.682256	-0.682805	-0.682192	-0.680617	-0.679061	-0.676975	-0.675657	-0.671497	-0.672619	-0.67016	-0.669207	-0.666511	-0.664493	-0.66461	-0.662074	-0.66069	-0.658805	-0.655876	-0.653073	-0.648293	-0.644595	-0.639758	-0.635534	-0.629358	-0.623427	-0.61685	-0.609473	-0.60181	-0.593363	-0.5853	-0.575963
		4	-0.681482	-0.681906	-0.681524	-0.682367	-0.682571	-0.682725	-0.683066	-0.683427	-0.68435	-0.684603	-0.681815	-0.683892	-0.684206	-0.683672	-0.685402	-0.68325	-0.683773	-0.682315	-0.681379	-0.682063	-0.679066	-0.678708	-0.676158	-0.673627	-0.670692	-0.66915	-0.668081	-0.66879	-0.665236	-0.663979	-0.662252	-0.661211	-0.658315	-0.655386	-0.651754	-0.647473	-0.644085	-0.639688	-0.634629	-0.629404	-0.622846	-0.616409	-0.609436	-0.602034	-0.592873	-0.585168	-0.575709
		5	-0.681324	-0.681947	-0.681008	-0.682148	-0.681917	-0.683113	-0.684064	-0.684598	-0.6844	-0.68315	-0.684021	-0.684246	-0.68505	-0.685956	-0.6845	-0.681564	-0.682807	-0.68346	-0.681517	-0.680353	-0.677983	-0.676754	-0.675055	-0.67262	-0.671423	-0.669461	-0.666973	-0.666996	-0.665239	-0.664218	-0.66132	-0.660476	-0.657839	-0.655366	-0.652037	-0.648841	-0.644769	-0.63972	-0.634387	-0.629031	-0.623398	-0.616456	-0.609064	-0.601897	-0.593715	-0.585327	-0.57571
		6	-0.681674	-0.682044	-0.681344	-0.682127	-0.683407	-0.682922	-0.683291	-0.6842	-0.683814	-0.684199	-0.683222	-0.683994	-0.684325	-0.684689	-0.684036	-0.685466	-0.685462	-0.682234	-0.681544	-0.681567	-0.677809	-0.675422	-0.67411	-0.67232	-0.669887	-0.669345	-0.667089	-0.66717	-0.664667	-0.663772	-0.662674	-0.6602	-0.657718	-0.655141	-0.651811	-0.647683	-0.644122	-0.639362	-0.634483	-0.628398	-0.623267	-0.615546	-0.608638	-0.60139	-0.593045	-0.584498	-0.575222
		7	-0.681793	-0.680892	-0.681416	-0.682613	-0.681783	-0.683751	-0.68293	-0.68341	-0.682933	-0.68413	-0.683069	-0.683309	-0.684976	-0.683969	-0.685252	-0.68476	-0.684058	-0.682075	-0.681502	-0.6795	-0.678858	-0.675343	-0.67401	-0.673821	-0.671339	-0.668093	-0.666808	-0.666171	-0.665014	-0.663701	-0.662919	-0.660803	-0.656879	-0.654775	-0.6522	-0.648253	-0.643482	-0.639376	-0.634249	-0.628121	-0.621624	-0.614843	-0.607676	-0.600701	-0.592522	-0.584405	-0.574553
		8	-0.68087	-0.682058	-0.682293	-0.682146	-0.68169	-0.682391	-0.683705	-0.684672	-0.683727	-0.685004	-0.684091	-0.684054	-0.6823	-0.683897	-0.684515	-0.684885	-0.682886	-0.68222	-0.682934	-0.680338	-0.679215	-0.675253	-0.673979	-0.672115	-0.670799	-0.668723	-0.668117	-0.665686	-0.664704	-0.663479	-0.661838	-0.660358	-0.657627	-0.654418	-0.651038	-0.64777	-0.643555	-0.638923	-0.633306	-0.627685	-0.62144	-0.615758	-0.6082	-0.600475	-0.591761	-0.583304	-0.574378
		9	-0.680991	-0.681704	-0.681204	-0.68183	-0.682584	-0.682885	-0.683204	-0.683953	-0.683666	-0.683922	-0.68315	-0.682979	-0.683012	-0.68419	-0.684743	-0.682567	-0.683116	-0.68323	-0.681902	-0.679462	-0.679695	-0.677978	-0.673545	-0.671424	-0.670145	-0.6692	-0.667204	-0.665568	-0.66417	-0.663298	-0.660873	-0.659364	-0.65684	-0.654785	-0.651217	-0.646983	-0.642943	-0.638808	-0.63339	-0.627657	-0.622509	-0.614607	-0.60734	-0.599543	-0.591836	-0.583	-0.573121
		10	-0.681219	-0.681679	-0.681274	-0.680809	-0.681541	-0.682766	-0.683461	-0.683516	-0.683716	-0.681946	-0.682404	-0.682929	-0.684807	-0.683371	-0.681876	-0.683221	-0.683251	-0.681516	-0.679867	-0.679325	-0.678016	-0.675252	-0.674283	-0.671472	-0.670699	-0.66857	-0.667227	-0.66563	-0.663754	-0.662508	-0.660679	-0.659425	-0.65615	-0.653914	-0.650737	-0.646574	-0.642488	-0.637736	-0.632597	-0.626806	-0.620766	-0.613865	-0.606888	-0.598756	-0.591434	-0.581994	-0.572689
		11	-0.681043	-0.681511	-0.681982	-0.682377	-0.682541	-0.683853	-0.682251	-0.683088	-0.683244	-0.682966	-0.683609	-0.683339	-0.682454	-0.68438	-0.683339	-0.682538	-0.684231	-0.681135	-0.680618	-0.678727	-0.679296	-0.675041	-0.671754	-0.672202	-0.669374	-0.667992	-0.666459	-0.664516	-0.663059	-0.661619	-0.659617	-0.658947	-0.655488	-0.653149	-0.64932	-0.646509	-0.642545	-0.636978	-0.632238	-0.626172	-0.620199	-0.613476	-0.606567	-0.59768	-0.590113	-0.581099	-0.571668
		12	-0.68097	-0.681042	-0.681108	-0.681718	-0.681177	-0.683049	-0.682673	-0.683759	-0.683482	-0.681995	-0.681681	-0.683265	-0.683082	-0.68209	-0.683985	-0.683407	-0.682913	-0.682839	-0.679126	-0.680761	-0.677686	-0.673448	-0.672832	-0.671349	-0.668837	-0.667284	-0.666268	-0.663577	-0.662766	-0.660645	-0.660111	-0.658107	-0.655454	-0.653048	-0.648176	-0.645147	-0.641615	-0.636748	-0.631513	-0.625558	-0.618654	-0.612403	-0.605951	-0.597832	-0.589305	-0.580227	-0.570362
		13	-0.680666	-0.681083	-0.680567	-0.681356	-0.681367	-0.683441	-0.681886	-0.682598	-0.683715	-0.682319	-0.683395	-0.683816	-0.683562	-0.68229	-0.683601	-0.681539	-0.682633	-0.682781	-0.68127	-0.679398	-0.675099	-0.674877	-0.671826	-0.670091	-0.668822	-0.668279	-0.664874	-0.664324	-0.662653	-0.661381	-0.659093	-0.657402	-0.654956	-0.652442	-0.649	-0.646002	-0.640921	-0.635932	-0.630615	-0.625569	-0.618164	-0.611663	-0.604386	-0.59682	-0.588282	-0.578762	-0.569784
		14	-0.681038	-0.680997	-0.68019	-0.681248	-0.682128	-0.681834	-0.682769	-0.682882	-0.68259	-0.682702	-0.682516	-0.681755	-0.681271	-0.683158	-0.684228	-0.683143	-0.682589	-0.680395	-0.680373	-0.678461	-0.676397	-0.673955	-0.672698	-0.670146	-0.668398	-0.666613	-0.665718	-0.663817	-0.661818	-0.660639	-0.65875	-0.656926	-0.654234	-0.65169	-0.648065	-0.644336	-0.640342	-0.634795	-0.629165	-0.623832	-0.618401	-0.610911	-0.603069	-0.59573	-0.587555	-0.578218	-0.568793
		15	-0.680804	-0.68031	-0.680638	-0.681625	-0.681399	-0.682523	-0.681802	-0.681819	-0.682833	-0.681079	-0.682285	-0.681458	-0.682535	-0.682451	-0.681034	-0.681367	-0.682921	-0.679903	-0.67974	-0.677709	-0.675275	-0.674269	-0.671923	-0.669497	-0.667692	-0.666399	-0.664603	-0.662978	-0.66195	-0.659743	-0.658417	-0.655948	-0.653898	-0.651287	-0.647201	-0.643829	-0.639645	-0.63435	-0.628976	-0.6242	-0.616837	-0.610105	-0.602445	-0.595098	-0.58655	-0.576903	-0.567639
		16	-0.680455	-0.680729	-0.680305	-0.680513	-0.681379	-0.68129	-0.682085	-0.682537	-0.682449	-0.682828	-0.682069	-0.681649	-0.680896	-0.682089	-0.682822	-0.682376	-0.681733	-0.681138	-0.677938	-0.677501	-0.676454	-0.674137	-0.672395	-0.669163	-0.667548	-0.666179	-0.664404	-0.66223	-0.661421	-0.659605	-0.657841	-0.655722	-0.653235	-0.649779	-0.647848	-0.642954	-0.638584	-0.633754	-0.628792	-0.623281	-0.617047	-0.609281	-0.602076	-0.594512	-0.585332	-0.575935	-0.566468
		17	-0.679918	-0.680669	-0.680197	-0.680607	-0.680821	-0.681274	-0.681903	-0.682421	-0.681604	-0.682609	-0.682265	-0.680533	-0.682694	-0.681655	-0.684033	-0.68066	-0.679918	-0.679368	-0.678854	-0.675849	-0.675056	-0.675061	-0.672268	-0.66777	-0.667016	-0.664662	-0.663311	-0.663201	-0.660781	-0.658456	-0.657087	-0.655265	-0.653742	-0.648795	-0.646883	-0.641953	-0.637917	-0.632751	-0.627934	-0.622108	-0.615145	-0.608557	-0.600822	-0.592707	-0.584521	-0.575074	-0.565483
		18	-0.680044	-0.680087	-0.680182	-0.680802	-0.680319	-0.681335	-0.681944	-0.681551	-0.68209	-0.68242	-0.682073	-0.680531	-0.681419	-0.679764	-0.68279	-0.682194	-0.680972	-0.680587	-0.679592	-0.676406	-0.676612	-0.674516	-0.670197	-0.667916	-0.665884	-0.665081	-0.661852	-0.661984	-0.66022	-0.659195	-0.657324	-0.654782	-0.651587	-0.648963	-0.645613	-0.641771	-0.637661	-0.632019	-0.626624	-0.620811	-0.614819	-0.607316	-0.600038	-0.591949	-0.582775	-0.573437	-0.564343
		19	-0.679895	-0.679698	-0.679807	-0.680497	-0.6813	-0.681959	-0.682313	-0.681571	-0.681737	-0.681868	-0.681677	-0.680633	-0.681762	-0.680979	-0.680491	-0.681105	-0.679923	-0.678594	-0.678013	-0.676507	-0.675821	-0.67275	-0.669821	-0.667804	-0.665802	-0.663507	-0.661117	-0.662827	-0.660015	-0.65794	-0.656289	-0.654172	-0.651191	-0.648808	-0.644341	-0.641009	-0.636011	-0.631224	-0.626257	-0.6202	-0.613526	-0.605968	-0.599113	-0.590079	-0.581701	-0.572433	-0.563473
		20	-0.679518	-0.679702	-0.680521	-0.679263	-0.68097	-0.681902	-0.680486	-0.680624	-0.681442	-0.681714	-0.680639	-0.681671	-0.679844	-0.679468	-0.680849	-0.681294	-0.679523	-0.681148	-0.677711	-0.675616	-0.674734	-0.673489	-0.671341	-0.667579	-0.665343	-0.663532	-0.661996	-0.660915	-0.659075	-0.656928	-0.65525	-0.653383	-0.650268	-0.647836	-0.643469	-0.639834	-0.635294	-0.630638	-0.625486	-0.61975	-0.612327	-0.605386	-0.597852	-0.589264	-0.581037	-0.572146	-0.561718
		21	-0.679735	-0.67935	-0.679944	-0.67976	-0.679782	-0.682066	-0.681547	-0.681859	-0.681002	-0.681718	-0.680528	-0.678955	-0.680346	-0.68061	-0.679391	-0.680406	-0.67792	-0.678726	-0.676777	-0.675952	-0.673698	-0.671311	-0.668547	-0.666269	-0.664261	-0.663783	-0.660951	-0.659381	-0.658105	-0.657012	-0.655215	-0.652192	-0.648759	-0.646577	-0.643439	-0.638542	-0.634289	-0.629339	-0.6242	-0.617562	-0.611104	-0.603767	-0.59621	-0.587996	-0.578962	-0.56971	-0.559631
		22	-0.679613	-0.679525	-0.679599	-0.67978	-0.680189	-0.680891	-0.680745	-0.680962	-0.680234	-0.681068	-0.6811	-0.680454	-0.679576	-0.679881	-0.679568	-0.678792	-0.679049	-0.680031	-0.676915	-0.675919	-0.674979	-0.670927	-0.669882	-0.665991	-0.664886	-0.662014	-0.660459	-0.658643	-0.658536	-0.655098	-0.654395	-0.651616	-0.64835	-0.645363	-0.642268	-0.637765	-0.633905	-0.628806	-0.622501	-0.616199	-0.609961	-0.602437	-0.5951	-0.586732	-0.576935	-0.567953	-0.557537
		23	-0.679813	-0.679044	-0.679617	-0.679339	-0.680337	-0.680589	-0.679678	-0.681048	-0.680977	-0.680079	-0.679848	-0.680725	-0.680857	-0.680208	-0.680119	-0.679284	-0.679523	-0.677996	-0.676643	-0.674824	-0.672979	-0.668518	-0.668921	-0.665154	-0.665547	-0.66206	-0.659939	-0.65867	-0.656976	-0.654455	-0.65287	-0.651009	-0.648079	-0.645061	-0.64132	-0.637069	-0.632372	-0.626782	-0.622611	-0.615604	-0.60863	-0.60106	-0.594115	-0.584338	-0.575668	-0.566612	-0.556021
		24	-0.678981	-0.679095	-0.679209	-0.678732	-0.679384	-0.680199	-0.680794	-0.680318	-0.679655	-0.680181	-0.679706	-0.679369	-0.67942	-0.680695	-0.678169	-0.679813	-0.677531	-0.677098	-0.677216	-0.674427	-0.672256	-0.66877	-0.667335	-0.66395	-0.662204	-0.661363	-0.658567	-0.656749	-0.656348	-0.655318	-0.652177	-0.650386	-0.647178	-0.64414	-0.639727	-0.635342	-0.631668	-0.626497	-0.620483	-0.614324	-0.60738	-0.600159	-0.59256	-0.583484	-0.574056	-0.565452	-0.554101
		25	-0.679332	-0.679119	-0.678909	-0.67943	-0.679287	-0.680138	-0.680125	-0.679744	-0.679898	-0.679542	-0.679676	-0.679869	-0.68015	-0.678209	-0.678927	-0.678823	-0.67659	-0.676339	-0.674343	-0.675158	-0.670806	-0.6694	-0.666058	-0.664433	-0.661871	-0.659753	-0.658452	-0.65818	-0.656113	-0.653033	-0.651281	-0.649935	-0.647437	-0.642754	-0.639237	-0.634255	-0.630377	-0.625011	-0.61923	-0.612428	-0.60581	-0.598923	-0.590256	-0.581814	-0.573231	-0.562746	-0.552082
		26	-0.679145	-0.679107	-0.678936	-0.679416	-0.67838	-0.680058	-0.67976	-0.680296	-0.680348	-0.679245	-0.678058	-0.678681	-0.678892	-0.678822	-0.679236	-0.676701	-0.676111	-0.676738	-0.675694	-0.67296	-0.670154	-0.669627	-0.666167	-0.663416	-0.662257	-0.659237	-0.658666	-0.656618	-0.654631	-0.6519	-0.651369	-0.648236	-0.646102	-0.641298	-0.637995	-0.633782	-0.629264	-0.623758	-0.618295	-0.612192	-0.604654	-0.597383	-0.588913	-0.580893	-0.571468	-0.561343	-0.550499
		27	-0.678761	-0.679158	-0.678085	-0.678133	-0.678664	-0.679021	-0.679597	-0.679642	-0.678378	-0.67819	-0.678485	-0.677737	-0.677269	-0.679514	-0.679528	-0.678354	-0.677056	-0.675158	-0.673914	-0.670847	-0.67033	-0.667213	-0.667342	-0.663999	-0.662117	-0.660322	-0.6571	-0.655476	-0.653819	-0.651485	-0.650501	-0.64716	-0.645038	-0.641522	-0.637508	-0.632866	-0.627699	-0.622743	-0.616678	-0.609953	-0.603314	-0.595456	-0.58717	-0.578967	-0.569738	-0.560486	-0.549187
		28	-0.678175	-0.679036	-0.678575	-0.678691	-0.678752	-0.679423	-0.678099	-0.678912	-0.677743	-0.678085	-0.678089	-0.676375	-0.678553	-0.678614	-0.677272	-0.676998	-0.677306	-0.67668	-0.673219	-0.671926	-0.66867	-0.6666	-0.66516	-0.661291	-0.661958	-0.656517	-0.657026	-0.6553	-0.652964	-0.651006	-0.64883	-0.645987	-0.643449	-0.639885	-0.635655	-0.632055	-0.627274	-0.621181	-0.615173	-0.608727	-0.601857	-0.594251	-0.585666	-0.576853	-0.56833	-0.55777	-0.547027
		29	-0.678918	-0.67842	-0.679032	-0.677478	-0.678341	-0.679324	-0.679424	-0.679757	-0.6789	-0.678243	-0.678447	-0.677949	-0.677815	-0.678126	-0.677871	-0.677114	-0.67463	-0.67401	-0.675583	-0.672138	-0.669576	-0.667633	-0.664193	-0.661938	-0.660304	-0.656745	-0.656749	-0.653902	-0.652073	-0.650405	-0.647647	-0.645188	-0.642231	-0.638909	-0.635454	-0.630037	-0.624951	-0.620241	-0.614479	-0.608136	-0.600734	-0.592368	-0.584463	-0.57521	-0.565745	-0.555748	-0.544642
		30	-0.678131	-0.678059	-0.678503	-0.678662	-0.679038	-0.67842	-0.678876	-0.678104	-0.679352	-0.678241	-0.676698	-0.675395	-0.676082	-0.677337	-0.676509	-0.676397	-0.676034	-0.675267	-0.671717	-0.668955	-0.666995	-0.666892	-0.662641	-0.660034	-0.657879	-0.657345	-0.655919	-0.652902	-0.650638	-0.649243	-0.647015	-0.644598	-0.641512	-0.637873	-0.633038	-0.628658	-0.625036	-0.619158	-0.613362	-0.606778	-0.59926	-0.591758	-0.582929	-0.574168	-0.56433	-0.553633	-0.543614
		31	-0.678261	-0.677905	-0.678621	-0.678806	-0.678261	-0.678652	-0.679356	-0.678319	-0.67895	-0.678305	-0.67687	-0.677145	-0.67566	-0.676897	-0.67726	-0.675326	-0.674429	-0.673314	-0.673765	-0.669522	-0.666779	-0.665776	-0.662558	-0.659865	-0.65844	-0.656431	-0.65479	-0.652262	-0.650185	-0.649514	-0.646884	-0.643533	-0.640016	-0.637063	-0.63271	-0.628072	-0.623712	-0.617879	-0.611944	-0.604979	-0.597886	-0.589871	-0.581701	-0.571951	-0.562604	-0.552713	-0.541679
		32	-0.677181	-0.67798	-0.678499	-0.67807	-0.677927	-0.678678	-0.678238	-0.677978	-0.678075	-0.677638	-0.67724	-0.676392	-0.676097	-0.676251	-0.675092	-0.674336	-0.673438	-0.673924	-0.672599	-0.669444	-0.66792	-0.665533	-0.66263	-0.66036	-0.658089	-0.655622	-0.653871	-0.651201	-0.65013	-0.647833	-0.645182	-0.642502	-0.638666	-0.635488	-0.631151	-0.627211	-0.621575	-0.615948	-0.609495	-0.603272	-0.595638	-0.587653	-0.579667	-0.569592	-0.559706	-0.550198	-0.538969
		33	-0.677653	-0.678453	-0.677316	-0.677713	-0.677768	-0.677286	-0.676779	-0.677593	-0.677954	-0.67589	-0.676018	-0.675721	-0.677452	-0.675296	-0.674973	-0.674084	-0.673423	-0.671697	-0.670351	-0.668211	-0.663818	-0.664273	-0.662117	-0.659542	-0.657174	-0.654587	-0.653245	-0.649827	-0.647983	-0.646958	-0.643011	-0.640995	-0.638587	-0.634819	-0.630322	-0.625374	-0.620094	-0.614591	-0.607455	-0.600977	-0.594327	-0.58585	-0.577707	-0.567755	-0.557713	-0.54778	-0.536429
		34	-0.677683	-0.677601	-0.67806	-0.677049	-0.675865	-0.676854	-0.677332	-0.676895	-0.676479	-0.676335	-0.676436	-0.674041	-0.674638	-0.67529	-0.674931	-0.673236	-0.672692	-0.673861	-0.670663	-0.668634	-0.667001	-0.664006	-0.660986	-0.659192	-0.657012	-0.652555	-0.652002	-0.649856	-0.647639	-0.64609	-0.643034	-0.640489	-0.636193	-0.633023	-0.628117	-0.624157	-0.618757	-0.613643	-0.607085	-0.600282	-0.592406	-0.584683	-0.575352	-0.566594	-0.556407	-0.544719	-0.533359
		35	-0.677068	-0.676704	-0.677216	-0.677251	-0.677615	-0.676914	-0.678051	-0.678017	-0.676973	-0.676883	-0.675773	-0.675646	-0.676179	-0.674111	-0.672754	-0.673648	-0.672039	-0.670641	-0.668947	-0.667968	-0.66597	-0.66225	-0.659268	-0.658441	-0.654881	-0.653498	-0.650702	-0.648984	-0.647081	-0.644803	-0.643233	-0.639148	-0.636622	-0.632303	-0.62715	-0.62325	-0.617829	-0.611805	-0.605607	-0.598433	-0.591465	-0.582594	-0.573924	-0.563435	-0.553674	-0.543793	-0.532383
		36	-0.676553	-0.676502	-0.676723	-0.677029	-0.676119	-0.676655	-0.676717	-0.676439	-0.676589	-0.677068	-0.674399	-0.674465	-0.672466	-0.674679	-0.672477	-0.671016	-0.670972	-0.67021	-0.667567	-0.666096	-0.662235	-0.663386	-0.660444	-0.658472	-0.654976	-0.652797	-0.649438	-0.648327	-0.64632	-0.643846	-0.640577	-0.639506	-0.633827	-0.631249	-0.626544	-0.62161	-0.616214	-0.610053	-0.603646	-0.597309	-0.589457	-0.580062	-0.571929	-0.562296	-0.551645	-0.541044	-0.52911
		37	-0.676183	-0.676975	-0.676732	-0.676785	-0.676857	-0.677412	-0.677115	-0.676598	-0.676291	-0.674835	-0.675559	-0.673327	-0.674043	-0.673488	-0.673154	-0.672984	-0.671156	-0.671658	-0.669642	-0.664492	-0.66239	-0.661333	-0.659927	-0.656927	-0.653451	-0.650399	-0.649601	-0.646877	-0.64484	-0.64191	-0.639892	-0.637828	-0.633421	-0.62956	-0.624419	-0.620572	-0.615102	-0.608449	-0.601736	-0.595304	-0.586534	-0.578863	-0.569318	-0.559619	-0.549629	-0.538513	-0.527153
		38	-0.67646	-0.676496	-0.675441	-0.67566	-0.676154	-0.676103	-0.675628	-0.67621	-0.675229	-0.675152	-0.675062	-0.674233	-0.67429	-0.673591	-0.673236	-0.671498	-0.66965	-0.669567	-0.666358	-0.667222	-0.663119	-0.660487	-0.656732	-0.657194	-0.653351	-0.650194	-0.648423	-0.645796	-0.644588	-0.642178	-0.640907	-0.636635	-0.633394	-0.628445	-0.623711	-0.618597	-0.612958	-0.607384	-0.600616	-0.593353	-0.585367	-0.57736	-0.567673	-0.558069	-0.54798	-0.53651	-0.524459
		39	-0.675925	-0.676487	-0.676147	-0.676717	-0.676183	-0.67619	-0.676316	-0.675242	-0.675884	-0.67385	-0.673408	-0.673627	-0.673397	-0.673144	-0.670674	-0.671546	-0.671082	-0.668016	-0.669121	-0.663901	-0.662431	-0.660611	-0.657346	-0.654292	-0.653339	-0.649224	-0.647017	-0.645552	-0.643287	-0.640383	-0.638591	-0.635108	-0.631556	-0.626311	-0.623005	-0.617556	-0.612088	-0.605852	-0.599253	-0.592481	-0.583941	-0.574853	-0.56595	-0.556546	-0.545359	-0.534324	-0.522123
		40	-0.67661	-0.6764	-0.676275	-0.675172	-0.674799	-0.676479	-0.675305	-0.675535	-0.675001	-0.6738	-0.674624	-0.672884	-0.672848	-0.672178	-0.67239	-0.670785	-0.671537	-0.670047	-0.66623	-0.664154	-0.662279	-0.659241	-0.65783	-0.653628	-0.651147	-0.649952	-0.646232	-0.645024	-0.641863	-0.638989	-0.637932	-0.633936	-0.629831	-0.626263	-0.620775	-0.615875	-0.611176	-0.603566	-0.597462	-0.590413	-0.581373	-0.573549	-0.564296	-0.554473	-0.543732	-0.531624	-0.519494
		41	-0.675556	-0.676065	-0.675885	-0.675282	-0.674582	-0.675799	-0.674913	-0.674268	-0.674204	-0.673593	-0.673162	-0.672627	-0.673396	-0.671023	-0.669771	-0.671148	-0.669553	-0.667873	-0.666196	-0.663039	-0.662017	-0.658537	-0.656276	-0.65339	-0.648426	-0.647795	-0.646255	-0.64382	-0.640952	-0.638049	-0.63601	-0.63281	-0.628906	-0.624435	-0.619432	-0.615478	-0.608745	-0.602249	-0.595479	-0.58831	-0.580072	-0.570923	-0.56157	-0.551942	-0.540248	-0.529415	-0.517299
		42	-0.674853	-0.675479	-0.675517	-0.675078	-0.675479	-0.674794	-0.675494	-0.674459	-0.673665	-0.673423	-0.671802	-0.672097	-0.670113	-0.672499	-0.671096	-0.670024	-0.670073	-0.666302	-0.66366	-0.662671	-0.658562	-0.658396	-0.654902	-0.651713	-0.64771	-0.645733	-0.643658	-0.642128	-0.639958	-0.637281	-0.634768	-0.630929	-0.62784	-0.622763	-0.618086	-0.611891	-0.607677	-0.60039	-0.594234	-0.586011	-0.577596	-0.568588	-0.559629	-0.548464	-0.537818	-0.526035	-0.514093
		43	-0.675106	-0.675232	-0.674837	-0.675264	-0.674556	-0.67414	-0.674104	-0.674322	-0.673656	-0.671823	-0.67263	-0.670497	-0.670764	-0.669463	-0.670636	-0.668609	-0.666571	-0.666649	-0.663509	-0.662121	-0.659563	-0.655897	-0.652673	-0.653096	-0.648457	-0.645773	-0.643607	-0.64133	-0.639019	-0.635719	-0.632811	-0.629317	-0.625366	-0.621086	-0.616712	-0.610996	-0.604673	-0.598256	-0.59127	-0.583935	-0.575169	-0.565539	-0.556568	-0.546677	-0.535045	-0.522996	-0.510559
		44	-0.675558	-0.674848	-0.674947	-0.674706	-0.675182	-0.674832	-0.674994	-0.674227	-0.672487	-0.671838	-0.671889	-0.669347	-0.670378	-0.669546	-0.670097	-0.667275	-0.665963	-0.66664	-0.663364	-0.659521	-0.658314	-0.657579	-0.65369	-0.652595	-0.647657	-0.645549	-0.64341	-0.638867	-0.639113	-0.63525	-0.631768	-0.628543	-0.625105	-0.619822	-0.615006	-0.609627	-0.603354	-0.596651	-0.59003	-0.582004	-0.573106	-0.563657	-0.55492	-0.543447	-0.532768	-0.520538	-0.508006
		45	-0.675549	-0.675127	-0.674201	-0.674453	-0.674094	-0.674042	-0.673847	-0.674281	-0.672624	-0.67219	-0.671631	-0.671207	-0.669677	-0.66878	-0.669677	-0.667192	-0.665632	-0.666045	-0.662783	-0.660052	-0.658164	-0.654253	-0.653056	-0.648674	-0.646438	-0.643231	-0.641652	-0.636995	-0.637102	-0.633498	-0.630854	-0.627866	-0.623264	-0.618372	-0.613517	-0.608732	-0.602006	-0.595664	-0.588587	-0.579581	-0.57138	-0.561369	-0.552161	-0.541543	-0.529734	-0.51782	-0.505484
		46	-0.674898	-0.674917	-0.673898	-0.674888	-0.673341	-0.674047	-0.674201	-0.673787	-0.671616	-0.672414	-0.671037	-0.669537	-0.668778	-0.668626	-0.667428	-0.666103	-0.665953	-0.66394	-0.660699	-0.658745	-0.656486	-0.65394	-0.65141	-0.649731	-0.646079	-0.643569	-0.640321	-0.636928	-0.635235	-0.632067	-0.62988	-0.62596	-0.621587	-0.616066	-0.612809	-0.606917	-0.600268	-0.593393	-0.586186	-0.578265	-0.569267	-0.559818	-0.550192	-0.53934	-0.527767	-0.514893	-0.502056
		47	-0.675017	-0.674218	-0.675031	-0.672779	-0.673914	-0.674771	-0.67316	-0.67371	-0.671812	-0.670983	-0.670977	-0.669374	-0.668495	-0.669809	-0.666215	-0.668542	-0.664834	-0.662093	-0.661067	-0.660269	-0.655659	-0.652953	-0.651428	-0.647416	-0.644245	-0.642444	-0.638414	-0.636818	-0.63342	-0.63142	-0.629235	-0.624753	-0.620197	-0.616145	-0.610757	-0.605356	-0.598807	-0.591329	-0.584407	-0.576685	-0.567848	-0.558174	-0.547759	-0.537281	-0.524854	-0.512621	-0.499604
		48	-0.675467	-0.674575	-0.674516	-0.673771	-0.672515	-0.673696	-0.672653	-0.67226	-0.671668	-0.669605	-0.669739	-0.668816	-0.668161	-0.66875	-0.667291	-0.667517	-0.662595	-0.661355	-0.660234	-0.659172	-0.656376	-0.653244	-0.649953	-0.646887	-0.644312	-0.641	-0.637559	-0.635985	-0.633217	-0.630374	-0.626945	-0.623395	-0.619323	-0.615095	-0.6099	-0.603774	-0.597658	-0.590659	-0.58329	-0.574422	-0.566244	-0.556168	-0.545815	-0.535195	-0.523199	-0.509959	-0.497102
		49	-0.674542	-0.673711	-0.673804	-0.673682	-0.673517	-0.672915	-0.672307	-0.671936	-0.671363	-0.670982	-0.66974	-0.668851	-0.668114	-0.670389	-0.665506	-0.665772	-0.663944	-0.664886	-0.659782	-0.658193	-0.655038	-0.651656	-0.648907	-0.646717	-0.643193	-0.640466	-0.638527	-0.635938	-0.631432	-0.629958	-0.6262	-0.622179	-0.617632	-0.612905	-0.607731	-0.602385	-0.595347	-0.589109	-0.582032	-0.573159	-0.564165	-0.55416	-0.54336	-0.532549	-0.520871	-0.508294	-0.494317
		50	-0.674664	-0.673686	-0.673083	-0.672809	-0.673108	-0.673113	-0.672875	-0.671519	-0.670982	-0.66945	-0.669068	-0.668496	-0.667111	-0.666551	-0.665507	-0.664184	-0.663803	-0.661715	-0.657548	-0.656586	-0.654006	-0.650431	-0.647127	-0.645271	-0.644053	-0.639837	-0.637158	-0.634025	-0.631217	-0.628282	-0.625526	-0.621082	-0.617718	-0.612098	-0.60589	-0.60073	-0.594576	-0.586568	-0.579427	-0.570939	-0.562577	-0.551738	-0.54138	-0.530401	-0.517656	-0.504891	-0.49114
		51	-0.673771	-0.673279	-0.673567	-0.672958	-0.672361	-0.672431	-0.672336	-0.671859	-0.670674	-0.670368	-0.668369	-0.667758	-0.666576	-0.666709	-0.664591	-0.66405	-0.663358	-0.659524	-0.659496	-0.655859	-0.65385	-0.648836	-0.647321	-0.644723	-0.641987	-0.637784	-0.635669	-0.633332	-0.631311	-0.627225	-0.625187	-0.61926	-0.61618	-0.610669	-0.606151	-0.599497	-0.593002	-0.585917	-0.577745	-0.568631	-0.558987	-0.550084	-0.539117	-0.527766	-0.51585	-0.503123	-0.489132
		52	-0.674268	-0.673719	-0.672998	-0.672208	-0.673119	-0.672289	-0.671933	-0.671153	-0.669756	-0.668968	-0.66771	-0.666902	-0.666558	-0.6665	-0.664471	-0.663272	-0.660651	-0.660853	-0.658284	-0.656678	-0.653979	-0.649255	-0.646527	-0.643155	-0.64105	-0.638133	-0.634591	-0.632087	-0.629313	-0.626837	-0.622914	-0.619236	-0.61545	-0.60962	-0.604636	-0.59849	-0.591607	-0.584473	-0.576485	-0.567324	-0.557464	-0.548033	-0.537953	-0.525475	-0.513068	-0.500586	-0.486955
		53	-0.673584	-0.673515	-0.673168	-0.672146	-0.672278	-0.672014	-0.671321	-0.670684	-0.669922	-0.668708	-0.667986	-0.666357	-0.665691	-0.664729	-0.664474	-0.664016	-0.660845	-0.660974	-0.657208	-0.654981	-0.653442	-0.648368	-0.647268	-0.64285	-0.639466	-0.635919	-0.634999	-0.630794	-0.627723	-0.626105	-0.621838	-0.617626	-0.613531	-0.607516	-0.602881	-0.596169	-0.589777	-0.581898	-0.574116	-0.564888	-0.555696	-0.54584	-0.534342	-0.522745	-0.510104	-0.496687	-0.482725
		54	-0.673749	-0.673418	-0.672922	-0.67162	-0.672567	-0.671607	-0.670993	-0.670603	-0.669955	-0.667745	-0.668035	-0.666269	-0.665239	-0.666718	-0.663103	-0.663143	-0.661929	-0.658811	-0.654743	-0.65368	-0.652107	-0.648486	-0.644436	-0.641564	-0.638651	-0.635877	-0.632987	-0.630466	-0.626334	-0.624562	-0.620037	-0.616878	-0.61195	-0.606097	-0.600526	-0.594158	-0.588309	-0.579524	-0.571772	-0.563868	-0.553658	-0.542789	-0.531733	-0.520292	-0.506979	-0.493827	-0.478984
		55	-0.673199	-0.673469	-0.67195	-0.672878	-0.671703	-0.67083	-0.671607	-0.67059	-0.670053	-0.668859	-0.666888	-0.665785	-0.665071	-0.663617	-0.663894	-0.661936	-0.66175	-0.657794	-0.656171	-0.654172	-0.652342	-0.648445	-0.646312	-0.642015	-0.639618	-0.635493	-0.632766	-0.628953	-0.626436	-0.62333	-0.619847	-0.614972	-0.609699	-0.604868	-0.599901	-0.592923	-0.586405	-0.578393	-0.570357	-0.561272	-0.552074	-0.541062	-0.5297	-0.518047	-0.505032	-0.490474	-0.476544
		56	-0.673036	-0.672717	-0.671924	-0.671455	-0.670782	-0.670723	-0.671421	-0.670882	-0.669464	-0.668156	-0.667165	-0.664857	-0.665251	-0.662536	-0.663644	-0.660934	-0.659487	-0.657907	-0.655979	-0.653182	-0.649718	-0.646817	-0.644254	-0.63966	-0.636866	-0.635052	-0.631486	-0.628699	-0.625286	-0.621772	-0.617323	-0.613682	-0.608639	-0.604228	-0.599577	-0.591622	-0.584734	-0.576593	-0.568197	-0.559772	-0.549299	-0.53854	-0.527734	-0.515099	-0.50276	-0.48861	-0.473912
		57	-0.674129	-0.673604	-0.672352	-0.670731	-0.671697	-0.670805	-0.670718	-0.670971	-0.669424	-0.668502	-0.666603	-0.665336	-0.665739	-0.661437	-0.661018	-0.66136	-0.658617	-0.658218	-0.655235	-0.65344	-0.648799	-0.646347	-0.642956	-0.638186	-0.636229	-0.633925	-0.63014	-0.627255	-0.623669	-0.621475	-0.617761	-0.613237	-0.608175	-0.603819	-0.59728	-0.591273	-0.582847	-0.574778	-0.566683	-0.557651	-0.547965	-0.537274	-0.525778	-0.512643	-0.499443	-0.486544	-0.471029
		58	-0.673544	-0.673729	-0.671802	-0.671152	-0.67109	-0.670605	-0.670918	-0.670286	-0.668928	-0.667443	-0.666888	-0.664055	-0.664235	-0.663751	-0.662067	-0.661924	-0.659528	-0.655176	-0.654048	-0.650956	-0.649459	-0.644849	-0.641316	-0.640048	-0.634969	-0.632421	-0.62941	-0.627003	-0.622242	-0.619981	-0.617062	-0.611415	-0.606571	-0.601392	-0.595228	-0.589199	-0.581441	-0.573313	-0.564932	-0.55648	-0.545558	-0.534682	-0.522784	-0.510351	-0.497473	-0.483672	-0.46781
		59	-0.67309	-0.672758	-0.671875	-0.671302	-0.669898	-0.670805	-0.670444	-0.669582	-0.668264	-0.66768	-0.664832	-0.66462	-0.662369	-0.662626	-0.660766	-0.660523	-0.658314	-0.656003	-0.655808	-0.650032	-0.64814	-0.645477	-0.641578	-0.638033	-0.634666	-0.630687	-0.629329	-0.626544	-0.621204	-0.618397	-0.615431	-0.611356	-0.606057	-0.600626	-0.593955	-0.587531	-0.580391	-0.571982	-0.563208	-0.554235	-0.544885	-0.533135	-0.521424	-0.508833	-0.49546	-0.481638	-0.46628
		60	-0.672515	-0.672101	-0.67214	-0.670907	-0.670348	-0.669477	-0.669535	-0.669243	-0.668065	-0.667232	-0.666489	-0.663964	-0.663097	-0.662226	-0.660433	-0.659676	-0.657431	-0.654561	-0.654116	-0.649637	-0.645133	-0.646183	-0.641743	-0.638501	-0.633669	-0.631793	-0.627036	-0.624868	-0.621514	-0.618027	-0.613677	-0.609557	-0.605064	-0.599827	-0.593196	-0.586399	-0.578761	-0.570632	-0.56196	-0.552822	-0.542171	-0.530828	-0.519065	-0.506582	-0.493224	-0.478745	-0.462807
		61	-0.672587	-0.671605	-0.671827	-0.671414	-0.671032	-0.669198	-0.669496	-0.669534	-0.668256	-0.665884	-0.664595	-0.663991	-0.661499	-0.663472	-0.65869	-0.660261	-0.658211	-0.655356	-0.654744	-0.651597	-0.64851	-0.6436	-0.640382	-0.636698	-0.634419	-0.629438	-0.627495	-0.622858	-0.621336	-0.617247	-0.612658	-0.608913	-0.603689	-0.598339	-0.59199	-0.58578	-0.577452	-0.568308	-0.560962	-0.550758	-0.540944	-0.528548	-0.516528	-0.503958	-0.490793	-0.476032	-0.461219
		62	-0.672772	-0.670869	-0.671289	-0.671012	-0.669862	-0.669855	-0.668732	-0.667549	-0.66749	-0.666264	-0.66446	-0.663495	-0.662738	-0.661236	-0.659309	-0.658907	-0.657851	-0.655533	-0.651388	-0.649595	-0.645847	-0.644594	-0.639844	-0.636345	-0.633507	-0.631701	-0.627334	-0.623317	-0.619694	-0.616233	-0.612093	-0.607083	-0.603039	-0.597231	-0.59083	-0.583567	-0.576346	-0.568018	-0.559057	-0.549815	-0.539526	-0.527092	-0.515045	-0.502739	-0.488219	-0.473982	-0.458307
		63	-0.671541	-0.672402	-0.671653	-0.670782	-0.670661	-0.669536	-0.668865	-0.667942	-0.667818	-0.666052	-0.66512	-0.66393	-0.66092	-0.660693	-0.659998	-0.659379	-0.656597	-0.656133	-0.650793	-0.648545	-0.64535	-0.642797	-0.640519	-0.636889	-0.633031	-0.629569	-0.626531	-0.623053	-0.618704	-0.6157	-0.612027	-0.606807	-0.602108	-0.595584	-0.589818	-0.582514	-0.57577	-0.567376	-0.558096	-0.54847	-0.536585	-0.52597	-0.513861	-0.500995	-0.486971	-0.471899	-0.456861
		64	-0.672162	-0.671947	-0.671059	-0.671471	-0.669978	-0.668971	-0.668649	-0.668385	-0.666956	-0.665492	-0.662952	-0.662978	-0.661527	-0.661134	-0.658676	-0.657936	-0.656033	-0.654903	-0.651601	-0.650737	-0.646662	-0.641856	-0.63943	-0.634683	-0.630461	-0.628541	-0.625975	-0.620788	-0.617707	-0.613799	-0.610005	-0.605816	-0.600168	-0.59472	-0.588069	-0.581055	-0.573283	-0.565225	-0.556	-0.545659	-0.535134	-0.523389	-0.511423	-0.497076	-0.484305	-0.468798	-0.452857
		65	-0.672359	-0.671988	-0.671285	-0.670676	-0.670025	-0.669722	-0.667809	-0.6679	-0.666023	-0.665995	-0.664299	-0.663908	-0.663561	-0.661189	-0.658064	-0.657191	-0.654999	-0.653609	-0.650904	-0.646716	-0.64551	-0.642545	-0.639366	-0.633551	-0.630513	-0.62815	-0.623994	-0.621303	-0.617507	-0.613175	-0.608765	-0.604601	-0.599687	-0.593493	-0.587226	-0.579885	-0.572288	-0.563671	-0.554048	-0.544719	-0.532811	-0.521721	-0.509368	-0.495947	-0.480882	-0.466104	-0.450579
		66	-0.672014	-0.671906	-0.670585	-0.66971	-0.669176	-0.669583	-0.668792	-0.668057	-0.666059	-0.666113	-0.662549	-0.661607	-0.661719	-0.659509	-0.658785	-0.654572	-0.655295	-0.653389	-0.649169	-0.646652	-0.6438	-0.641878	-0.638185	-0.633973	-0.630141	-0.626094	-0.623848	-0.620397	-0.616564	-0.612719	-0.608635	-0.602857	-0.598479	-0.592632	-0.585604	-0.578914	-0.570637	-0.562217	-0.55269	-0.542848	-0.532019	-0.519808	-0.508338	-0.493372	-0.479014	-0.464146	-0.448177
		67	-0.672927	-0.671798	-0.670812	-0.670942	-0.669494	-0.667873	-0.668277	-0.667189	-0.666461	-0.664354	-0.663725	-0.661783	-0.66079	-0.659644	-0.658269	-0.655739	-0.654731	-0.652109	-0.650001	-0.646363	-0.644047	-0.641594	-0.637706	-0.634101	-0.629681	-0.627058	-0.622889	-0.619825	-0.616088	-0.611607	-0.60695	-0.602598	-0.597049	-0.590995	-0.584916	-0.577427	-0.5693	-0.560851	-0.551406	-0.541123	-0.529672	-0.518276	-0.505153	-0.491099	-0.478025	-0.463046	-0.445412
		68	-0.671901	-0.671657	-0.670222	-0.670157	-0.669498	-0.669418	-0.66817	-0.66763	-0.666025	-0.664931	-0.663647	-0.662458	-0.661333	-0.659388	-0.659594	-0.655553	-0.654367	-0.653793	-0.647616	-0.64681	-0.64368	-0.639557	-0.63581	-0.6329	-0.631263	-0.625573	-0.622703	-0.6198	-0.61431	-0.610935	-0.606792	-0.603192	-0.59668	-0.59043	-0.584364	-0.576861	-0.569334	-0.559262	-0.55009	-0.540487	-0.528084	-0.517107	-0.504122	-0.490433	-0.475491	-0.460104	-0.443577
		69	-0.672135	-0.671072	-0.671199	-0.670389	-0.668907	-0.668097	-0.667088	-0.666493	-0.66603	-0.66456	-0.663214	-0.661358	-0.659106	-0.658879	-0.657978	-0.655827	-0.653899	-0.653047	-0.648432	-0.647192	-0.64381	-0.638887	-0.636738	-0.633318	-0.627872	-0.624854	-0.620337	-0.617975	-0.613379	-0.610781	-0.605327	-0.601495	-0.595836	-0.589895	-0.582866	-0.575763	-0.568987	-0.558739	-0.548578	-0.538494	-0.526771	-0.514818	-0.501912	-0.488684	-0.473912	-0.457374	-0.441803
		70	-0.672511	-0.671713	-0.67057	-0.669462	-0.668805	-0.668476	-0.667689	-0.665745	-0.664977	-0.664146	-0.661339	-0.660533	-0.660507	-0.657952	-0.656727	-0.656153	-0.65458	-0.650463	-0.648038	-0.645303	-0.643254	-0.639889	-0.636265	-0.631938	-0.627624	-0.626473	-0.621585	-0.617502	-0.613133	-0.61135	-0.605173	-0.600352	-0.594889	-0.588973	-0.582591	-0.574224	-0.565842	-0.55727	-0.548383	-0.537764	-0.525733	-0.514083	-0.499663	-0.486262	-0.471825	-0.455947	-0.439509
		71	-0.672106	-0.671843	-0.670786	-0.670209	-0.668741	-0.667552	-0.668587	-0.667031	-0.665364	-0.664239	-0.662106	-0.660681	-0.660427	-0.657931	-0.656354	-0.654364	-0.651991	-0.65037	-0.647627	-0.646188	-0.641022	-0.638897	-0.635085	-0.631223	-0.627391	-0.624505	-0.619789	-0.616453	-0.612165	-0.608874	-0.604638	-0.600305	-0.594185	-0.588988	-0.58108	-0.573793	-0.56497	-0.55515	-0.546886	-0.535734	-0.524216	-0.51202	-0.498847	-0.485327	-0.470685	-0.454479	-0.437894
		72	-0.672062	-0.671934	-0.669997	-0.669394	-0.668108	-0.668615	-0.6667	-0.665561	-0.664316	-0.664095	-0.662557	-0.660073	-0.659567	-0.657963	-0.65652	-0.654006	-0.65132	-0.649001	-0.648456	-0.645773	-0.641175	-0.639261	-0.635448	-0.630097	-0.626564	-0.623208	-0.619714	-0.616831	-0.612305	-0.609439	-0.603994	-0.599594	-0.594122	-0.587027	-0.579871	-0.572514	-0.564535	-0.555679	-0.54518	-0.535146	-0.523204	-0.511079	-0.497134	-0.484173	-0.469108	-0.453508	-0.435353
		73	-0.672038	-0.670837	-0.670469	-0.669189	-0.668739	-0.668669	-0.666877	-0.666113	-0.664177	-0.662791	-0.661999	-0.662024	-0.658329	-0.658283	-0.655588	-0.654712	-0.652052	-0.650036	-0.6481	-0.643256	-0.640965	-0.637367	-0.636846	-0.630523	-0.626137	-0.624379	-0.619585	-0.615666	-0.610594	-0.608029	-0.602128	-0.598304	-0.592117	-0.586041	-0.579971	-0.571629	-0.563576	-0.554365	-0.544703	-0.533341	-0.521975	-0.508792	-0.496853	-0.481636	-0.467094	-0.451418	-0.434375
		74	-0.672485	-0.671111	-0.670698	-0.668592	-0.669722	-0.668093	-0.667414	-0.665111	-0.664348	-0.6639	-0.662347	-0.659996	-0.658508	-0.658105	-0.655482	-0.654965	-0.651502	-0.650381	-0.648512	-0.643768	-0.642067	-0.638707	-0.632655	-0.629114	-0.626643	-0.622472	-0.619759	-0.615354	-0.611789	-0.607897	-0.602493	-0.597672	-0.591855	-0.586115	-0.578555	-0.571358	-0.562492	-0.553775	-0.543245	-0.532594	-0.521301	-0.508379	-0.496043	-0.481091	-0.465913	-0.450541	-0.432456
		75	-0.671802	-0.671602	-0.669217	-0.669932	-0.669267	-0.66777	-0.667477	-0.665677	-0.664895	-0.662853	-0.660009	-0.660735	-0.658533	-0.657113	-0.656989	-0.653664	-0.653356	-0.650419	-0.64746	-0.643687	-0.640562	-0.636638	-0.63185	-0.629171	-0.62612	-0.622593	-0.61691	-0.61424	-0.611251	-0.605217	-0.601134	-0.596426	-0.591033	-0.584495	-0.577452	-0.570175	-0.560958	-0.551765	-0.541746	-0.530211	-0.519043	-0.506982	-0.492771	-0.477481	-0.463309	-0.447086	-0.429306
		76	-0.67169	-0.671198	-0.669948	-0.668656	-0.668412	-0.667421	-0.667177	-0.665394	-0.664884	-0.662462	-0.660658	-0.659313	-0.657375	-0.657835	-0.65365	-0.653432	-0.652194	-0.65023	-0.645743	-0.642693	-0.638419	-0.635234	-0.632036	-0.628908	-0.62472	-0.620834	-0.617765	-0.613514	-0.610179	-0.605812	-0.600827	-0.595801	-0.589384	-0.583719	-0.576841	-0.568623	-0.560272	-0.551598	-0.540708	-0.529632	-0.517702	-0.505383	-0.49183	-0.477457	-0.461395	-0.445912	-0.427776
		77	-0.671447	-0.670971	-0.670653	-0.669253	-0.668211	-0.667602	-0.666694	-0.666194	-0.66345	-0.662848	-0.661722	-0.659251	-0.657918	-0.65675	-0.655803	-0.654013	-0.652342	-0.648275	-0.645672	-0.642069	-0.63941	-0.637133	-0.632568	-0.628564	-0.626162	-0.621463	-0.618022	-0.614638	-0.610291	-0.604862	-0.600311	-0.595594	-0.59015	-0.583344	-0.576747	-0.567895	-0.558857	-0.55031	-0.539795	-0.528592	-0.516857	-0.504027	-0.490627	-0.475493	-0.459837	-0.444517	-0.426788
		78	-0.672351	-0.670571	-0.669882	-0.669976	-0.667719	-0.667081	-0.66648	-0.66531	-0.663996	-0.662156	-0.660494	-0.658509	-0.656979	-0.655773	-0.655242	-0.653532	-0.650789	-0.649535	-0.64537	-0.642212	-0.639105	-0.636286	-0.630621	-0.628165	-0.624295	-0.621853	-0.617743	-0.612462	-0.608641	-0.605866	-0.600353	-0.594612	-0.589407	-0.582071	-0.575683	-0.567745	-0.558688	-0.549166	-0.538176	-0.528364	-0.516048	-0.502635	-0.489392	-0.474334	-0.459211	-0.442345	-0.425279
		79	-0.671826	-0.671213	-0.67004	-0.669224	-0.667827	-0.667321	-0.666917	-0.666237	-0.663888	-0.663487	-0.659476	-0.658994	-0.656554	-0.656011	-0.654944	-0.653072	-0.651626	-0.648031	-0.643777	-0.643851	-0.63968	-0.636187	-0.631889	-0.627725	-0.623956	-0.620777	-0.615735	-0.61368	-0.607804	-0.605232	-0.599455	-0.594804	-0.588851	-0.582112	-0.575185	-0.566362	-0.557828	-0.548214	-0.537581	-0.527352	-0.514175	-0.502011	-0.488519	-0.473289	-0.458187	-0.4414	-0.423416
		80	-0.67173	-0.671037	-0.669699	-0.668473	-0.667507	-0.667314	-0.666276	-0.664608	-0.663056	-0.662639	-0.660607	-0.657998	-0.658441	-0.656318	-0.654274	-0.653272	-0.648172	-0.64884	-0.644538	-0.642716	-0.640782	-0.635677	-0.632821	-0.628249	-0.624281	-0.6207	-0.616734	-0.612521	-0.609164	-0.603941	-0.599921	-0.593543	-0.588218	-0.582509	-0.574379	-0.565914	-0.556849	-0.548202	-0.536696	-0.526088	-0.51438	-0.501824	-0.486993	-0.47225	-0.456396	-0.440145	-0.422586
		81	-0.671816	-0.671217	-0.670539	-0.668723	-0.667711	-0.667482	-0.666181	-0.665622	-0.663155	-0.662955	-0.660096	-0.657289	-0.658347	-0.65605	-0.655452	-0.652382	-0.651815	-0.64839	-0.64609	-0.642219	-0.639928	-0.635116	-0.631406	-0.627396	-0.623491	-0.619341	-0.615248	-0.611458	-0.608943	-0.603479	-0.599461	-0.593294	-0.587267	-0.581452	-0.573611	-0.566742	-0.557005	-0.546302	-0.536521	-0.524881	-0.513744	-0.500523	-0.486072	-0.471859	-0.455795	-0.439505	-0.421614
		82	-0.671814	-0.671274	-0.67013	-0.669625	-0.668225	-0.667996	-0.666117	-0.665924	-0.665012	-0.662	-0.660801	-0.659506	-0.656809	-0.655858	-0.653385	-0.655615	-0.651208	-0.647626	-0.644787	-0.640708	-0.639367	-0.634735	-0.631765	-0.628399	-0.623301	-0.620125	-0.614887	-0.61186	-0.608358	-0.603147	-0.598633	-0.594044	-0.587797	-0.580909	-0.572897	-0.565453	-0.555917	-0.54676	-0.536676	-0.523767	-0.511658	-0.499693	-0.48486	-0.471487	-0.45411	-0.438218	-0.420609
		83	-0.67161	-0.670651	-0.66924	-0.669162	-0.667394	-0.667704	-0.666672	-0.664969	-0.663837	-0.661281	-0.659528	-0.658551	-0.655761	-0.65496	-0.654413	-0.652827	-0.64786	-0.647587	-0.645113	-0.642566	-0.639269	-0.635905	-0.632678	-0.626719	-0.623142	-0.618206	-0.616257	-0.6107	-0.608029	-0.602732	-0.598678	-0.593662	-0.586995	-0.580195	-0.572587	-0.564801	-0.556349	-0.546361	-0.535913	-0.523894	-0.511641	-0.499233	-0.484814	-0.47022	-0.453368	-0.436956	-0.419059
		84	-0.671979	-0.671186	-0.669836	-0.669061	-0.668062	-0.666163	-0.666537	-0.664589	-0.663707	-0.66157	-0.661179	-0.6582	-0.657437	-0.655365	-0.653898	-0.652219	-0.649064	-0.647738	-0.645068	-0.641752	-0.637912	-0.635546	-0.6302	-0.625883	-0.623543	-0.61893	-0.615064	-0.610756	-0.606323	-0.603353	-0.598832	-0.593317	-0.585578	-0.580341	-0.571717	-0.564252	-0.555497	-0.545827	-0.534374	-0.523882	-0.511339	-0.498073	-0.484055	-0.469669	-0.452528	-0.435842	-0.418349
		85	-0.671306	-0.670724	-0.670192	-0.6695	-0.667845	-0.666865	-0.665825	-0.664894	-0.663585	-0.662048	-0.66045	-0.660006	-0.657368	-0.655215	-0.654108	-0.651796	-0.649943	-0.648228	-0.645545	-0.64083	-0.637321	-0.635091	-0.632803	-0.626	-0.622652	-0.619947	-0.615903	-0.611218	-0.607742	-0.602436	-0.597471	-0.592394	-0.586933	-0.579267	-0.571959	-0.563311	-0.555282	-0.544832	-0.533754	-0.523373	-0.510656	-0.498422	-0.484172	-0.46894	-0.452291	-0.435227	-0.417733
		86	-0.671874	-0.671604	-0.670566	-0.668523	-0.668389	-0.66713	-0.666356	-0.665003	-0.662684	-0.6618	-0.66096	-0.658507	-0.656863	-0.655446	-0.655032	-0.651995	-0.648434	-0.64585	-0.643527	-0.640669	-0.638758	-0.633164	-0.630357	-0.626274	-0.622774	-0.619008	-0.615046	-0.610041	-0.606747	-0.602558	-0.596918	-0.591564	-0.586748	-0.578917	-0.570573	-0.563713	-0.554961	-0.544849	-0.533428	-0.521911	-0.510104	-0.496819	-0.482513	-0.467172	-0.451245	-0.434681	-0.416421
		87	-0.671566	-0.670851	-0.670246	-0.668453	-0.668479	-0.66694	-0.667387	-0.665358	-0.664568	-0.662767	-0.660718	-0.658726	-0.655399	-0.655381	-0.655482	-0.651564	-0.649616	-0.646985	-0.643185	-0.640505	-0.6375	-0.634413	-0.628305	-0.627881	-0.623375	-0.61817	-0.615136	-0.610783	-0.606226	-0.600987	-0.596931	-0.591119	-0.585922	-0.579503	-0.571667	-0.563015	-0.553738	-0.544605	-0.533798	-0.522095	-0.509795	-0.495984	-0.481677	-0.466108	-0.450039	-0.434842	-0.415995
		88	-0.672091	-0.671151	-0.669884	-0.669266	-0.669279	-0.667452	-0.666822	-0.664673	-0.66363	-0.661857	-0.660566	-0.657502	-0.656112	-0.655475	-0.653495	-0.652442	-0.650453	-0.647357	-0.646082	-0.642635	-0.637823	-0.634997	-0.630715	-0.626559	-0.623008	-0.619487	-0.614902	-0.610538	-0.606727	-0.602506	-0.597781	-0.591245	-0.585203	-0.577932	-0.570527	-0.56314	-0.553908	-0.543938	-0.533115	-0.521261	-0.508986	-0.495372	-0.48198	-0.466846	-0.450389	-0.433481	-0.41508
		89	-0.67192	-0.670998	-0.669678	-0.668835	-0.667537	-0.66712	-0.666341	-0.663981	-0.663758	-0.660926	-0.658771	-0.659778	-0.656587	-0.653649	-0.653188	-0.653263	-0.649938	-0.647709	-0.643702	-0.639868	-0.637984	-0.633538	-0.629704	-0.626847	-0.621107	-0.6177	-0.615005	-0.61065	-0.606976	-0.601488	-0.596264	-0.590718	-0.58606	-0.578144	-0.570725	-0.562349	-0.552934	-0.543325	-0.533548	-0.520683	-0.509312	-0.496314	-0.480783	-0.466276	-0.450153	-0.433384	-0.415414
		90	-0.671693	-0.670656	-0.67022	-0.66952	-0.668078	-0.666575	-0.665758	-0.665189	-0.663633	-0.661992	-0.65977	-0.657004	-0.656661	-0.655709	-0.652347	-0.650687	-0.650437	-0.646884	-0.643849	-0.639682	-0.636541	-0.631684	-0.629444	-0.625454	-0.621667	-0.617111	-0.614256	-0.60932	-0.606431	-0.602577	-0.596491	-0.591046	-0.584621	-0.578383	-0.570596	-0.562601	-0.55396	-0.542757	-0.532445	-0.521832	-0.508932	-0.495229	-0.481555	-0.465675	-0.450526	-0.433101	-0.415011
		91	-0.671912	-0.671167	-0.670603	-0.669321	-0.667297	-0.667424	-0.666051	-0.665277	-0.664182	-0.6616	-0.659842	-0.658631	-0.656293	-0.655194	-0.652103	-0.651163	-0.65112	-0.646519	-0.643796	-0.641394	-0.638445	-0.633346	-0.628479	-0.626854	-0.621465	-0.618939	-0.613989	-0.610263	-0.605759	-0.60021	-0.596097	-0.590525	-0.584736	-0.577732	-0.570633	-0.561849	-0.553582	-0.54327	-0.532421	-0.520946	-0.509088	-0.495918	-0.482232	-0.466415	-0.449621	-0.433373	-0.414725
		92	-0.671701	-0.671374	-0.670332	-0.668799	-0.667193	-0.666781	-0.667207	-0.66441	-0.663761	-0.662588	-0.659169	-0.65829	-0.656485	-0.657016	-0.654199	-0.651922	-0.650077	-0.647793	-0.6446	-0.641546	-0.638079	-0.633962	-0.629622	-0.626065	-0.623373	-0.618099	-0.61281	-0.610684	-0.606119	-0.601397	-0.596403	-0.590919	-0.585031	-0.57855	-0.570815	-0.563562	-0.553199	-0.544133	-0.532869	-0.521273	-0.509404	-0.494891	-0.481547	-0.465994	-0.449794	-0.432749	-0.414113
		93	-0.672082	-0.670889	-0.67017	-0.66977	-0.667588	-0.666896	-0.666169	-0.665228	-0.663967	-0.660542	-0.659926	-0.657999	-0.658854	-0.655181	-0.654838	-0.650844	-0.651448	-0.646963	-0.644636	-0.640699	-0.63545	-0.633797	-0.630004	-0.625138	-0.62279	-0.617988	-0.613709	-0.609887	-0.606273	-0.601974	-0.597407	-0.592002	-0.585904	-0.578733	-0.571671	-0.562429	-0.55303	-0.543655	-0.532699	-0.521604	-0.509163	-0.495362	-0.480817	-0.466221	-0.450292	-0.432644	-0.414416
		94	-0.672596	-0.671005	-0.670959	-0.668922	-0.668838	-0.66664	-0.66677	-0.665026	-0.664232	-0.66226	-0.661832	-0.657761	-0.656377	-0.653982	-0.653896	-0.652148	-0.64951	-0.646973	-0.645832	-0.64008	-0.638251	-0.634469	-0.629569	-0.624393	-0.623195	-0.618833	-0.614491	-0.609373	-0.605178	-0.602216	-0.596578	-0.591896	-0.586056	-0.578581	-0.570513	-0.562659	-0.554079	-0.543004	-0.532385	-0.521351	-0.508568	-0.495422	-0.480994	-0.46639	-0.450453	-0.43347	-0.415192
		95	-0.671447	-0.671603	-0.670058	-0.669669	-0.668215	-0.667083	-0.666132	-0.665735	-0.663187	-0.661364	-0.659899	-0.658655	-0.657365	-0.655489	-0.652986	-0.652596	-0.650243	-0.646996	-0.644825	-0.641672	-0.638175	-0.63478	-0.629921	-0.626364	-0.622671	-0.618564	-0.616062	-0.611024	-0.606445	-0.60199	-0.597735	-0.592401	-0.585112	-0.578616	-0.57054	-0.562973	-0.553839	-0.543557	-0.532692	-0.521833	-0.509543	-0.496138	-0.480857	-0.466316	-0.450469	-0.433656	-0.414625
		96	-0.671809	-0.670806	-0.670748	-0.669001	-0.668292	-0.667793	-0.666823	-0.665295	-0.663301	-0.660996	-0.659277	-0.658741	-0.656265	-0.65482	-0.65391	-0.651837	-0.648585	-0.647708	-0.645465	-0.642532	-0.637728	-0.634665	-0.628666	-0.625999	-0.622291	-0.618243	-0.614732	-0.611247	-0.607537	-0.60219	-0.597587	-0.590766	-0.585918	-0.579102	-0.571077	-0.562887	-0.553052	-0.543087	-0.533206	-0.522329	-0.509414	-0.49562	-0.482013	-0.46623	-0.44969	-0.432769	-0.414736
		97	-0.672021	-0.671626	-0.670637	-0.668723	-0.667781	-0.6665	-0.667274	-0.665142	-0.664324	-0.662348	-0.658421	-0.659886	-0.65761	-0.655321	-0.653912	-0.652609	-0.647935	-0.646713	-0.644897	-0.641659	-0.637733	-0.634488	-0.631158	-0.627883	-0.62361	-0.617722	-0.614332	-0.610669	-0.607387	-0.602533	-0.597528	-0.592607	-0.585204	-0.579085	-0.572016	-0.563432	-0.553721	-0.543706	-0.533946	-0.5213	-0.509008	-0.496252	-0.482047	-0.466633	-0.450999	-0.433829	-0.415587
		98	-0.671395	-0.671452	-0.671009	-0.669191	-0.668954	-0.668504	-0.665826	-0.665676	-0.663517	-0.661763	-0.659869	-0.658811	-0.656845	-0.655377	-0.654139	-0.652118	-0.649799	-0.647527	-0.644647	-0.641786	-0.636335	-0.634326	-0.6284	-0.626728	-0.62225	-0.6191	-0.614778	-0.611929	-0.607044	-0.603173	-0.597022	-0.591064	-0.585725	-0.579661	-0.57149	-0.563788	-0.553958	-0.544766	-0.534493	-0.522475	-0.510329	-0.496684	-0.48315	-0.466682	-0.451564	-0.434725	-0.416477
		99	-0.671826	-0.671425	-0.669727	-0.669947	-0.669185	-0.667296	-0.666235	-0.665447	-0.66342	-0.661986	-0.660606	-0.65855	-0.65677	-0.656026	-0.654916	-0.652469	-0.650976	-0.647789	-0.645073	-0.640511	-0.636905	-0.636005	-0.630909	-0.626771	-0.62449	-0.61916	-0.615567	-0.610315	-0.608643	-0.603448	-0.598227	-0.592114	-0.586916	-0.579906	-0.571696	-0.563713	-0.555016	-0.545736	-0.534691	-0.523242	-0.510609	-0.497332	-0.483053	-0.46754	-0.452316	-0.435582	-0.417061
		100	-0.672644	-0.672059	-0.671131	-0.668802	-0.668535	-0.66786	-0.667202	-0.665498	-0.664153	-0.663284	-0.659622	-0.659024	-0.657444	-0.657522	-0.654368	-0.652336	-0.648813	-0.648241	-0.644241	-0.642976	-0.638821	-0.636018	-0.631705	-0.627656	-0.623496	-0.61878	-0.615241	-0.612308	-0.608378	-0.60262	-0.597542	-0.592279	-0.586572	-0.580342	-0.572425	-0.563995	-0.556043	-0.544858	-0.535558	-0.523824	-0.510239	-0.497288	-0.483663	-0.468377	-0.453174	-0.435811	-0.417826
		101	-0.672602	-0.671447	-0.671354	-0.669967	-0.668566	-0.668719	-0.667562	-0.666465	-0.664006	-0.662784	-0.660925	-0.660029	-0.65738	-0.655873	-0.655008	-0.651923	-0.65007	-0.649046	-0.645058	-0.642267	-0.640078	-0.636255	-0.630635	-0.628285	-0.623187	-0.619178	-0.615606	-0.611257	-0.608359	-0.603804	-0.599348	-0.59284	-0.585981	-0.579944	-0.572778	-0.563928	-0.556415	-0.545681	-0.535542	-0.523652	-0.511789	-0.498176	-0.484065	-0.469038	-0.453667	-0.437108	-0.419212
		102	-0.673098	-0.672274	-0.671725	-0.670053	-0.668172	-0.667875	-0.667423	-0.666028	-0.666019	-0.662228	-0.660258	-0.659734	-0.6574	-0.655408	-0.655539	-0.652638	-0.651381	-0.648439	-0.646526	-0.642895	-0.63999	-0.636251	-0.631985	-0.628607	-0.623463	-0.620744	-0.615459	-0.611359	-0.607238	-0.603759	-0.598738	-0.593163	-0.587656	-0.580339	-0.572386	-0.564875	-0.555696	-0.54673	-0.536019	-0.524999	-0.511969	-0.499411	-0.484496	-0.470565	-0.454543	-0.437979	-0.419824
		103	-0.672624	-0.670957	-0.670426	-0.669033	-0.66897	-0.668714	-0.666124	-0.666058	-0.66373	-0.662797	-0.661124	-0.659442	-0.657321	-0.656802	-0.65486	-0.653262	-0.650121	-0.647917	-0.645845	-0.64385	-0.638498	-0.635659	-0.629551	-0.628207	-0.623999	-0.620885	-0.615721	-0.612689	-0.608071	-0.604774	-0.599018	-0.593956	-0.589127	-0.58057	-0.573707	-0.566243	-0.556905	-0.546951	-0.535681	-0.525329	-0.513547	-0.499664	-0.485795	-0.471192	-0.455905	-0.43891	-0.421058
		104	-0.672698	-0.672326	-0.671841	-0.669833	-0.669002	-0.667498	-0.667558	-0.666102	-0.664039	-0.662644	-0.661217	-0.660012	-0.658582	-0.657971	-0.654853	-0.654111	-0.65197	-0.648472	-0.645346	-0.643434	-0.638612	-0.63583	-0.632304	-0.627571	-0.625102	-0.620788	-0.616681	-0.612184	-0.608202	-0.603507	-0.599647	-0.594348	-0.588252	-0.581413	-0.57512	-0.566057	-0.55732	-0.547462	-0.537514	-0.525962	-0.513983	-0.500719	-0.486717	-0.472473	-0.456531	-0.44022	-0.423058
		105	-0.67255	-0.671788	-0.671586	-0.669858	-0.669447	-0.66862	-0.667642	-0.667427	-0.664113	-0.662573	-0.6625	-0.658888	-0.6587	-0.656279	-0.655407	-0.653893	-0.649036	-0.650333	-0.645555	-0.643651	-0.640051	-0.636721	-0.632409	-0.628404	-0.623693	-0.621313	-0.618716	-0.61343	-0.608955	-0.604649	-0.600222	-0.594877	-0.58983	-0.58112	-0.575359	-0.567971	-0.558007	-0.548744	-0.537735	-0.526518	-0.514137	-0.501672	-0.487791	-0.472794	-0.458356	-0.441169	-0.423052
		106	-0.672435	-0.671848	-0.670881	-0.669255	-0.669263	-0.668538	-0.666945	-0.667409	-0.665872	-0.663223	-0.661203	-0.659795	-0.658613	-0.658275	-0.656688	-0.653628	-0.651919	-0.6481	-0.647844	-0.644918	-0.639628	-0.636435	-0.633063	-0.629518	-0.624382	-0.620608	-0.617986	-0.612296	-0.610154	-0.60522	-0.601147	-0.596227	-0.589251	-0.582575	-0.575924	-0.567726	-0.558332	-0.548931	-0.538513	-0.527643	-0.515783	-0.501671	-0.488182	-0.474496	-0.459026	-0.44248	-0.424635
		107	-0.672951	-0.672329	-0.670985	-0.670603	-0.669113	-0.668212	-0.668387	-0.664772	-0.665221	-0.662036	-0.66156	-0.659432	-0.658263	-0.656817	-0.656187	-0.654591	-0.651897	-0.651194	-0.646704	-0.643431	-0.641845	-0.635866	-0.63398	-0.629365	-0.625406	-0.621721	-0.616364	-0.613747	-0.609556	-0.60556	-0.600355	-0.596328	-0.589167	-0.583046	-0.575923	-0.56816	-0.559508	-0.549869	-0.539096	-0.52836	-0.516515	-0.504547	-0.489191	-0.475241	-0.459384	-0.443559	-0.425514
		108	-0.672965	-0.672677	-0.671052	-0.670447	-0.668817	-0.66815	-0.668397	-0.66581	-0.664997	-0.663269	-0.662071	-0.659179	-0.658793	-0.657174	-0.657085	-0.655023	-0.649836	-0.65049	-0.646581	-0.645017	-0.642664	-0.638262	-0.633425	-0.629484	-0.626499	-0.622797	-0.618022	-0.614778	-0.611252	-0.606649	-0.602343	-0.596514	-0.590012	-0.584885	-0.577296	-0.568854	-0.560573	-0.551327	-0.540137	-0.530064	-0.517504	-0.504447	-0.490911	-0.477282	-0.46163	-0.445633	-0.427285
		109	-0.673927	-0.672556	-0.670987	-0.670971	-0.6692	-0.669356	-0.667338	-0.666844	-0.665642	-0.664017	-0.661638	-0.660135	-0.660535	-0.656613	-0.655853	-0.655818	-0.652375	-0.64939	-0.64821	-0.643673	-0.641194	-0.63693	-0.633543	-0.631306	-0.627168	-0.623429	-0.618045	-0.614573	-0.610824	-0.607181	-0.602373	-0.596973	-0.591637	-0.585091	-0.578322	-0.569839	-0.562244	-0.552803	-0.541896	-0.530558	-0.518461	-0.506708	-0.493149	-0.477896	-0.463457	-0.447194	-0.430156
		110	-0.673791	-0.672282	-0.67103	-0.670697	-0.669969	-0.669568	-0.667895	-0.66779	-0.665587	-0.663417	-0.661585	-0.659683	-0.660254	-0.658804	-0.656212	-0.65507	-0.653633	-0.648573	-0.647464	-0.644833	-0.641291	-0.636137	-0.633783	-0.630574	-0.627187	-0.623498	-0.619918	-0.615687	-0.612226	-0.607566	-0.603668	-0.59758	-0.592523	-0.586317	-0.578576	-0.570926	-0.56279	-0.552372	-0.542972	-0.53174	-0.520166	-0.507513	-0.494931	-0.480885	-0.464631	-0.448767	-0.432164
		111	-0.674334	-0.672764	-0.671896	-0.671503	-0.670588	-0.669124	-0.668902	-0.667529	-0.66423	-0.664323	-0.662606	-0.659966	-0.65905	-0.657666	-0.656154	-0.653165	-0.651548	-0.651413	-0.648959	-0.644274	-0.642219	-0.639469	-0.634214	-0.631181	-0.628162	-0.624509	-0.620489	-0.615931	-0.611753	-0.609023	-0.603771	-0.598122	-0.593464	-0.586611	-0.579643	-0.572032	-0.563886	-0.554176	-0.54386	-0.53285	-0.522025	-0.509286	-0.495289	-0.481429	-0.466433	-0.450294	-0.433626
		112	-0.673194	-0.672282	-0.67199	-0.670889	-0.67158	-0.668714	-0.667804	-0.666986	-0.6671	-0.663693	-0.662833	-0.662587	-0.661442	-0.657982	-0.6585	-0.655113	-0.655856	-0.65026	-0.650512	-0.646552	-0.644364	-0.639375	-0.635516	-0.631034	-0.62847	-0.624513	-0.620686	-0.617266	-0.612775	-0.60857	-0.604058	-0.599053	-0.593988	-0.587355	-0.580331	-0.572229	-0.564887	-0.555332	-0.546096	-0.534223	-0.522368	-0.51046	-0.49754	-0.482454	-0.46862	-0.452445	-0.435484
		113	-0.673631	-0.67338	-0.671557	-0.671285	-0.669557	-0.668774	-0.669578	-0.667063	-0.666107	-0.664493	-0.661329	-0.661727	-0.65927	-0.658297	-0.657793	-0.657269	-0.652512	-0.651039	-0.649175	-0.647198	-0.64217	-0.639441	-0.63556	-0.632142	-0.629816	-0.624112	-0.621086	-0.616682	-0.613062	-0.610054	-0.605256	-0.600278	-0.595362	-0.589011	-0.581562	-0.573869	-0.56534	-0.555721	-0.545866	-0.5355	-0.524831	-0.512442	-0.498432	-0.48469	-0.469504	-0.454058	-0.437453
		114	-0.673455	-0.672383	-0.672038	-0.670755	-0.669923	-0.668938	-0.669015	-0.668165	-0.667114	-0.665093	-0.664373	-0.661148	-0.660164	-0.660135	-0.656701	-0.656246	-0.654008	-0.653179	-0.649078	-0.646117	-0.644085	-0.639097	-0.635823	-0.634653	-0.629272	-0.625283	-0.621631	-0.61809	-0.614416	-0.609746	-0.606385	-0.600165	-0.595818	-0.589617	-0.582672	-0.575208	-0.566557	-0.557144	-0.548022	-0.536795	-0.525239	-0.513552	-0.500513	-0.486552	-0.472134	-0.455997	-0.439407
		115	-0.673357	-0.672938	-0.67261	-0.670748	-0.670937	-0.669048	-0.669376	-0.669379	-0.666033	-0.665378	-0.663754	-0.662809	-0.660299	-0.659653	-0.658814	-0.655179	-0.654426	-0.653502	-0.649881	-0.647095	-0.644487	-0.640456	-0.637121	-0.633329	-0.62903	-0.624827	-0.622797	-0.619035	-0.614904	-0.611784	-0.606871	-0.601221	-0.596967	-0.590643	-0.583654	-0.575967	-0.567319	-0.559045	-0.548883	-0.53804	-0.526315	-0.514581	-0.501914	-0.487962	-0.474069	-0.457957	-0.441693
		116	-0.674097	-0.673671	-0.672388	-0.671374	-0.670722	-0.669369	-0.66927	-0.668673	-0.668343	-0.665044	-0.663565	-0.661867	-0.661512	-0.659766	-0.659458	-0.656184	-0.654218	-0.653113	-0.650783	-0.646653	-0.643682	-0.639823	-0.636627	-0.634052	-0.631295	-0.625	-0.623365	-0.619885	-0.616185	-0.612036	-0.607652	-0.602402	-0.596842	-0.590987	-0.584524	-0.57763	-0.569449	-0.559567	-0.549989	-0.540671	-0.52873	-0.516722	-0.503733	-0.490244	-0.475564	-0.459674	-0.443413
		117	-0.674599	-0.673524	-0.673425	-0.67127	-0.671072	-0.670321	-0.669114	-0.668593	-0.66796	-0.666455	-0.664659	-0.66198	-0.660496	-0.660967	-0.659472	-0.656284	-0.656071	-0.653324	-0.651194	-0.646455	-0.646237	-0.643364	-0.637923	-0.633086	-0.629955	-0.628226	-0.62302	-0.62042	-0.616809	-0.61248	-0.609843	-0.603557	-0.597609	-0.592124	-0.584851	-0.577892	-0.570084	-0.560785	-0.551501	-0.541058	-0.530003	-0.517803	-0.505087	-0.490984	-0.476753	-0.462453	-0.446514
		118	-0.67454	-0.673606	-0.672681	-0.671496	-0.670749	-0.670057	-0.669917	-0.668892	-0.66657	-0.666119	-0.665661	-0.661855	-0.662484	-0.660503	-0.65954	-0.658132	-0.655006	-0.653992	-0.651542	-0.649605	-0.645618	-0.642882	-0.639351	-0.636341	-0.631691	-0.627699	-0.624042	-0.621087	-0.617128	-0.613114	-0.609254	-0.605429	-0.597799	-0.592901	-0.586732	-0.579246	-0.571547	-0.562283	-0.552343	-0.542612	-0.531352	-0.520086	-0.507093	-0.493616	-0.479	-0.463936	-0.448602
		119	-0.67446	-0.673545	-0.672269	-0.672455	-0.669736	-0.670674	-0.669976	-0.668833	-0.668223	-0.667187	-0.663872	-0.66287	-0.660667	-0.660163	-0.659601	-0.658719	-0.656812	-0.654083	-0.649879	-0.647721	-0.644952	-0.643962	-0.638159	-0.636503	-0.633306	-0.630304	-0.625864	-0.622638	-0.618211	-0.615727	-0.610555	-0.605612	-0.59996	-0.594102	-0.587965	-0.580753	-0.572805	-0.564124	-0.554677	-0.544401	-0.533398	-0.522342	-0.509612	-0.495737	-0.481884	-0.467394	-0.45174
		120	-0.674578	-0.674199	-0.672885	-0.671576	-0.670819	-0.670718	-0.670488	-0.669845	-0.667974	-0.666678	-0.664947	-0.664065	-0.661942	-0.661662	-0.660334	-0.658433	-0.658111	-0.654274	-0.652972	-0.649992	-0.647122	-0.643834	-0.639652	-0.637322	-0.63325	-0.629854	-0.626772	-0.623125	-0.618519	-0.615781	-0.610612	-0.60695	-0.60177	-0.59559	-0.589552	-0.582943	-0.5743	-0.565529	-0.555986	-0.546316	-0.535482	-0.523761	-0.511633	-0.49765	-0.484932	-0.469104	-0.454483
		121	-0.674072	-0.672971	-0.673039	-0.672634	-0.67105	-0.670228	-0.671401	-0.670281	-0.668308	-0.666741	-0.663722	-0.663027	-0.662606	-0.662252	-0.659437	-0.658888	-0.659114	-0.654726	-0.652386	-0.651012	-0.646452	-0.644371	-0.639305	-0.636436	-0.633557	-0.62989	-0.626313	-0.623497	-0.619867	-0.616579	-0.612794	-0.607743	-0.60298	-0.59659	-0.59027	-0.58415	-0.575628	-0.567185	-0.55777	-0.547734	-0.537184	-0.52605	-0.513479	-0.501343	-0.486922	-0.472093	-0.457016
		122	-0.674626	-0.673799	-0.673659	-0.672808	-0.672198	-0.671015	-0.670643	-0.669646	-0.668621	-0.666555	-0.666339	-0.664253	-0.664138	-0.660162	-0.661581	-0.658147	-0.658312	-0.65609	-0.654607	-0.65179	-0.649586	-0.646248	-0.641654	-0.63788	-0.63444	-0.630979	-0.62692	-0.623789	-0.62093	-0.617833	-0.612345	-0.608709	-0.603095	-0.597726	-0.591302	-0.584657	-0.576312	-0.568202	-0.559362	-0.549877	-0.539844	-0.527842	-0.515836	-0.502568	-0.488933	-0.474712	-0.459039
		123	-0.674652	-0.674782	-0.673268	-0.672477	-0.671652	-0.67062	-0.671246	-0.670275	-0.669913	-0.66828	-0.667596	-0.665313	-0.664063	-0.663149	-0.661916	-0.659026	-0.6587	-0.657306	-0.652445	-0.651969	-0.647652	-0.645772	-0.642802	-0.63874	-0.635131	-0.632104	-0.62827	-0.625258	-0.622082	-0.617693	-0.614485	-0.610191	-0.605162	-0.599319	-0.592886	-0.585646	-0.578473	-0.569979	-0.5606	-0.551697	-0.541057	-0.530066	-0.518181	-0.504779	-0.491539	-0.476886	-0.462544
		124	-0.674113	-0.674127	-0.674054	-0.672602	-0.672116	-0.671605	-0.669736	-0.670978	-0.669518	-0.667746	-0.667995	-0.664136	-0.664637	-0.66308	-0.66156	-0.659254	-0.658928	-0.655465	-0.654128	-0.652528	-0.649557	-0.645476	-0.642531	-0.638456	-0.636257	-0.632367	-0.629831	-0.6263	-0.623255	-0.619349	-0.615518	-0.611594	-0.605787	-0.600257	-0.594233	-0.587434	-0.57964	-0.571567	-0.562039	-0.552839	-0.542787	-0.531924	-0.519392	-0.50785	-0.493562	-0.478981	-0.464344
		125	-0.675311	-0.674333	-0.674802	-0.673146	-0.672466	-0.671813	-0.671701	-0.670671	-0.669944	-0.667879	-0.666574	-0.666348	-0.665028	-0.66532	-0.662558	-0.661368	-0.658392	-0.658058	-0.655915	-0.651656	-0.651107	-0.645012	-0.642305	-0.639644	-0.63766	-0.633884	-0.630962	-0.626531	-0.623217	-0.619984	-0.615851	-0.612489	-0.607641	-0.600891	-0.595563	-0.589452	-0.58199	-0.573544	-0.564327	-0.555398	-0.544837	-0.533837	-0.522077	-0.509555	-0.495663	-0.482312	-0.467838
		126	-0.675342	-0.674894	-0.673798	-0.673912	-0.67252	-0.672437	-0.671878	-0.671563	-0.670073	-0.669102	-0.66622	-0.665317	-0.665317	-0.665857	-0.662661	-0.660572	-0.659343	-0.657333	-0.655327	-0.654499	-0.649627	-0.647628	-0.644404	-0.64109	-0.634683	-0.633838	-0.631181	-0.627883	-0.625057	-0.621647	-0.616986	-0.613541	-0.608551	-0.603021	-0.596261	-0.589789	-0.583106	-0.574857	-0.566218	-0.557069	-0.547366	-0.536078	-0.523894	-0.51187	-0.499106	-0.48483	-0.470115
		127	-0.675858	-0.675611	-0.673753	-0.673586	-0.673171	-0.672301	-0.671634	-0.671211	-0.670255	-0.669461	-0.667502	-0.666898	-0.663984	-0.664218	-0.662481	-0.663668	-0.660499	-0.657695	-0.654679	-0.652978	-0.651367	-0.647201	-0.646346	-0.642224	-0.638476	-0.635692	-0.631676	-0.628407	-0.626877	-0.62197	-0.617075	-0.614705	-0.609896	-0.603835	-0.598677	-0.591252	-0.583985	-0.576136	-0.56762	-0.558282	-0.548158	-0.536999	-0.52658	-0.514396	-0.501157	-0.486978	-0.472225
		128	-0.675096	-0.675634	-0.673984	-0.673708	-0.672601	-0.673173	-0.672631	-0.671459	-0.670925	-0.670864	-0.667839	-0.665999	-0.665711	-0.665226	-0.663541	-0.662333	-0.661387	-0.659572	-0.656924	-0.655076	-0.65091	-0.649381	-0.646639	-0.642095	-0.638911	-0.6343	-0.63162	-0.630055	-0.626708	-0.622914	-0.619153	-0.615083	-0.610164	-0.604843	-0.599111	-0.592618	-0.586025	-0.578232	-0.569545	-0.559896	-0.550259	-0.539363	-0.528635	-0.517016	-0.503344	-0.489521	-0.47505
		129	-0.675047	-0.675361	-0.674529	-0.673548	-0.673387	-0.672946	-0.67241	-0.67307	-0.670053	-0.669923	-0.668995	-0.666482	-0.66573	-0.665327	-0.663067	-0.662378	-0.66186	-0.660359	-0.655541	-0.653152	-0.65303	-0.648846	-0.644899	-0.643288	-0.6395	-0.637803	-0.634339	-0.630218	-0.626569	-0.623396	-0.620021	-0.617389	-0.611605	-0.605395	-0.600681	-0.593673	-0.587957	-0.579286	-0.570963	-0.561899	-0.551934	-0.541175	-0.529642	-0.518466	-0.505887	-0.492105	-0.478064
		130	-0.675794	-0.675117	-0.673974	-0.674658	-0.673832	-0.673552	-0.67324	-0.671866	-0.670843	-0.66976	-0.668233	-0.667427	-0.665829	-0.665346	-0.664706	-0.66357	-0.663022	-0.661234	-0.656941	-0.655065	-0.652679	-0.649963	-0.646767	-0.644978	-0.641291	-0.636966	-0.635511	-0.631335	-0.627762	-0.625388	-0.622368	-0.618265	-0.613059	-0.607348	-0.601948	-0.596114	-0.589493	-0.581449	-0.57243	-0.564227	-0.55434	-0.54392	-0.532965	-0.521522	-0.50887	-0.495381	-0.48108
		131	-0.676297	-0.675817	-0.675278	-0.674342	-0.673506	-0.673525	-0.67211	-0.673192	-0.67107	-0.67112	-0.670066	-0.667246	-0.665107	-0.667163	-0.664343	-0.66337	-0.664648	-0.660136	-0.659553	-0.657145	-0.655497	-0.648845	-0.646638	-0.644107	-0.640558	-0.639031	-0.635872	-0.631737	-0.629759	-0.626996	-0.623605	-0.619257	-0.61447	-0.609404	-0.603862	-0.597617	-0.590706	-0.583308	-0.574556	-0.566271	-0.556484	-0.545887	-0.534895	-0.523435	-0.510997	-0.498061	-0.484804
		132	-0.676054	-0.67601	-0.675234	-0.674497	-0.674437	-0.673422	-0.672882	-0.67189	-0.672382	-0.670407	-0.669351	-0.668864	-0.667987	-0.66764	-0.665817	-0.665966	-0.664919	-0.661062	-0.660994	-0.656945	-0.654224	-0.651333	-0.649402	-0.643714	-0.642368	-0.640113	-0.636496	-0.634135	-0.630887	-0.627725	-0.624396	-0.619226	-0.61534	-0.611076	-0.605198	-0.598965	-0.592682	-0.584788	-0.576664	-0.56832	-0.558073	-0.548177	-0.537144	-0.525889	-0.513889	-0.500683	-0.487961
		133	-0.676495	-0.676367	-0.67577	-0.674733	-0.674945	-0.672874	-0.674064	-0.673636	-0.672868	-0.670024	-0.670536	-0.66862	-0.667351	-0.667616	-0.665281	-0.665661	-0.664737	-0.661747	-0.659934	-0.659425	-0.655681	-0.651277	-0.649459	-0.64693	-0.64391	-0.63966	-0.63731	-0.634452	-0.630954	-0.628205	-0.62518	-0.621849	-0.616969	-0.611711	-0.606444	-0.600229	-0.593754	-0.58625	-0.57827	-0.569293	-0.560611	-0.55022	-0.539508	-0.527958	-0.516373	-0.503506	-0.489748
		134	-0.676736	-0.676315	-0.675437	-0.675338	-0.674669	-0.673615	-0.674203	-0.673768	-0.672126	-0.670433	-0.669564	-0.668212	-0.668458	-0.666985	-0.665805	-0.664576	-0.664256	-0.664722	-0.660738	-0.658842	-0.656186	-0.65188	-0.650662	-0.648008	-0.643181	-0.641001	-0.638009	-0.635093	-0.632861	-0.629852	-0.626196	-0.622807	-0.617916	-0.613608	-0.60796	-0.602357	-0.595421	-0.588385	-0.580034	-0.572173	-0.562366	-0.552418	-0.541947	-0.530814	-0.519703	-0.506576	-0.492571
		135	-0.676297	-0.676606	-0.67618	-0.675924	-0.674402	-0.675311	-0.673949	-0.673363	-0.672272	-0.671155	-0.670864	-0.670169	-0.669436	-0.669789	-0.668636	-0.665255	-0.66506	-0.663652	-0.661443	-0.658325	-0.656999	-0.653146	-0.652201	-0.648132	-0.645217	-0.643122	-0.639094	-0.635562	-0.633764	-0.630345	-0.627475	-0.623272	-0.618951	-0.614432	-0.609907	-0.603422	-0.59759	-0.589096	-0.582379	-0.573644	-0.565403	-0.554992	-0.545142	-0.533826	-0.521902	-0.509567	-0.495949
		136	-0.67663	-0.676541	-0.675905	-0.675455	-0.675113	-0.675341	-0.675313	-0.674401	-0.673133	-0.672352	-0.670525	-0.668936	-0.670396	-0.669893	-0.667813	-0.668212	-0.664731	-0.66457	-0.662099	-0.661048	-0.658354	-0.654706	-0.65045	-0.648892	-0.645027	-0.642853	-0.640867	-0.638205	-0.634205	-0.631555	-0.628586	-0.625514	-0.620478	-0.61635	-0.6111	-0.604864	-0.598927	-0.59156	-0.583732	-0.575689	-0.567094	-0.557068	-0.546462	-0.536008	-0.523974	-0.511709	-0.498316
		137	-0.677335	-0.676725	-0.676149	-0.674979	-0.675722	-0.675585	-0.675105	-0.674455	-0.673448	-0.671426	-0.671253	-0.671184	-0.670156	-0.670587	-0.669033	-0.666892	-0.666418	-0.664602	-0.662882	-0.659253	-0.658119	-0.655351	-0.65154	-0.648927	-0.647471	-0.643609	-0.641128	-0.637632	-0.635428	-0.631837	-0.630297	-0.626436	-0.622146	-0.617338	-0.612336	-0.606901	-0.599904	-0.593881	-0.585443	-0.576842	-0.568675	-0.559179	-0.548627	-0.537707	-0.526338	-0.514251	-0.501577
		138	-0.676942	-0.676699	-0.676266	-0.67559	-0.674833	-0.674992	-0.673699	-0.674152	-0.674706	-0.672287	-0.673422	-0.671355	-0.669953	-0.669347	-0.668166	-0.668471	-0.667062	-0.664461	-0.663397	-0.661755	-0.65801	-0.657393	-0.653161	-0.651405	-0.647823	-0.643367	-0.641832	-0.640187	-0.636946	-0.634881	-0.631036	-0.627615	-0.62379	-0.618779	-0.614175	-0.608484	-0.602538	-0.595673	-0.588072	-0.579248	-0.570909	-0.561707	-0.551541	-0.541236	-0.529367	-0.517226	-0.505222
		139	-0.677895	-0.677648	-0.676994	-0.675817	-0.675585	-0.676307	-0.674825	-0.674222	-0.673691	-0.673339	-0.672951	-0.67293	-0.670062	-0.670309	-0.66764	-0.670357	-0.667841	-0.664791	-0.664177	-0.662611	-0.658641	-0.65663	-0.654223	-0.650801	-0.647609	-0.646995	-0.644558	-0.640282	-0.638365	-0.634867	-0.630905	-0.629038	-0.624358	-0.620235	-0.615167	-0.609581	-0.604027	-0.596809	-0.589572	-0.581726	-0.573146	-0.564182	-0.554228	-0.543628	-0.531915	-0.520584	-0.507476
		140	-0.678	-0.676768	-0.677191	-0.676332	-0.676248	-0.676446	-0.676574	-0.676312	-0.67523	-0.673309	-0.673738	-0.67231	-0.67143	-0.671297	-0.671311	-0.669544	-0.667483	-0.666863	-0.664711	-0.663212	-0.659502	-0.6578	-0.656308	-0.652472	-0.649866	-0.648298	-0.644343	-0.641862	-0.639223	-0.636105	-0.633606	-0.631433	-0.626123	-0.622147	-0.616928	-0.611865	-0.605744	-0.599059	-0.591512	-0.583335	-0.575414	-0.566666	-0.557063	-0.546442	-0.534924	-0.523629	-0.511341
		141	-0.677537	-0.677525	-0.676806	-0.676309	-0.675406	-0.676649	-0.675077	-0.676366	-0.674526	-0.673595	-0.673591	-0.672369	-0.672217	-0.672184	-0.670309	-0.66921	-0.66758	-0.665724	-0.665174	-0.661798	-0.662452	-0.659436	-0.655722	-0.652962	-0.649595	-0.648272	-0.645716	-0.642586	-0.640034	-0.637797	-0.634676	-0.632825	-0.627558	-0.623947	-0.618734	-0.613861	-0.607769	-0.600446	-0.593173	-0.585916	-0.577499	-0.567751	-0.559236	-0.548494	-0.537891	-0.526049	-0.514004
		142	-0.677521	-0.678038	-0.676608	-0.676883	-0.676122	-0.67611	-0.676537	-0.677792	-0.674722	-0.673951	-0.67347	-0.673419	-0.673431	-0.671955	-0.670906	-0.67014	-0.67077	-0.668516	-0.667157	-0.664513	-0.661117	-0.658205	-0.658723	-0.654813	-0.65017	-0.648817	-0.646377	-0.643282	-0.641511	-0.639196	-0.636538	-0.632788	-0.628946	-0.625451	-0.619926	-0.615244	-0.609068	-0.602587	-0.595416	-0.588142	-0.578959	-0.57096	-0.560835	-0.551295	-0.540457	-0.528593	-0.516895
		143	-0.678276	-0.679132	-0.678002	-0.677826	-0.677343	-0.677164	-0.676169	-0.676438	-0.675678	-0.676035	-0.675195	-0.674806	-0.672871	-0.672192	-0.672215	-0.671882	-0.669272	-0.669393	-0.667391	-0.667309	-0.662944	-0.659056	-0.656298	-0.655856	-0.651966	-0.649826	-0.646593	-0.643545	-0.64289	-0.640135	-0.638284	-0.634461	-0.630247	-0.626698	-0.620656	-0.616328	-0.610781	-0.604052	-0.597281	-0.590125	-0.581429	-0.573087	-0.564058	-0.553469	-0.542754	-0.532014	-0.519774
		144	-0.677694	-0.678633	-0.677413	-0.677475	-0.676922	-0.67709	-0.676685	-0.676967	-0.676657	-0.676177	-0.675304	-0.675937	-0.671292	-0.673294	-0.67136	-0.670786	-0.670869	-0.6681	-0.66816	-0.666105	-0.66335	-0.659694	-0.658395	-0.655808	-0.652962	-0.650488	-0.648751	-0.645396	-0.643174	-0.641395	-0.63853	-0.635254	-0.631318	-0.627774	-0.62239	-0.617472	-0.612905	-0.606132	-0.598841	-0.591533	-0.58346	-0.575515	-0.565447	-0.555434	-0.545643	-0.534334	-0.522708
		145	-0.678499	-0.678318	-0.678286	-0.677515	-0.67657	-0.677993	-0.677998	-0.677137	-0.676546	-0.674859	-0.675459	-0.674417	-0.672656	-0.674592	-0.673376	-0.67299	-0.673873	-0.671053	-0.668252	-0.667257	-0.665251	-0.662899	-0.658076	-0.655682	-0.654468	-0.651224	-0.648379	-0.648014	-0.644429	-0.642941	-0.639646	-0.636501	-0.63376	-0.629738	-0.624272	-0.619484	-0.613905	-0.607526	-0.600946	-0.593651	-0.585646	-0.576569	-0.567908	-0.558212	-0.547551	-0.536448	-0.526037
		146	-0.678813	-0.677816	-0.677375	-0.678366	-0.67842	-0.677059	-0.678238	-0.677653	-0.677036	-0.677058	-0.675988	-0.675842	-0.676634	-0.674382	-0.673327	-0.672896	-0.671362	-0.672347	-0.669222	-0.66747	-0.663849	-0.662329	-0.659832	-0.657894	-0.654514	-0.652467	-0.650999	-0.646336	-0.645427	-0.643947	-0.640257	-0.637658	-0.635057	-0.630166	-0.625786	-0.620395	-0.614998	-0.609264	-0.602722	-0.595472	-0.587279	-0.57871	-0.56979	-0.560521	-0.54958	-0.538972	-0.527274
		147	-0.678064	-0.67827	-0.678372	-0.678873	-0.678569	-0.678238	-0.678006	-0.678126	-0.678262	-0.677241	-0.675165	-0.674393	-0.675992	-0.673969	-0.673738	-0.671842	-0.673679	-0.671973	-0.66982	-0.668	-0.666525	-0.663993	-0.660889	-0.657138	-0.654924	-0.653118	-0.650837	-0.648658	-0.646417	-0.644691	-0.640896	-0.6383	-0.634933	-0.631088	-0.627128	-0.622694	-0.616718	-0.611173	-0.604357	-0.597369	-0.5885	-0.580377	-0.572121	-0.561721	-0.552092	-0.541916	-0.530333
		148	-0.679071	-0.679341	-0.679099	-0.678691	-0.678596	-0.67838	-0.678043	-0.679229	-0.678123	-0.676425	-0.677017	-0.676343	-0.67452	-0.67564	-0.675393	-0.674658	-0.673784	-0.673411	-0.671433	-0.668895	-0.66503	-0.665608	-0.662769	-0.658937	-0.656002	-0.654387	-0.652195	-0.648471	-0.64706	-0.645584	-0.643373	-0.639961	-0.637072	-0.632841	-0.628498	-0.623716	-0.618035	-0.611981	-0.605151	-0.598296	-0.591518	-0.58299	-0.573346	-0.563479	-0.553484	-0.543912	-0.532384
		149	-0.679191	-0.678946	-0.67885	-0.678685	-0.678856	-0.678379	-0.678382	-0.677353	-0.677939	-0.677581	-0.67652	-0.674668	-0.675434	-0.67545	-0.674757	-0.673812	-0.674433	-0.672859	-0.671851	-0.667256	-0.665748	-0.665632	-0.662728	-0.660149	-0.655433	-0.653931	-0.651799	-0.650948	-0.6492	-0.646293	-0.643782	-0.640855	-0.637583	-0.633643	-0.629447	-0.624315	-0.619104	-0.61346	-0.607391	-0.599389	-0.592287	-0.583727	-0.575493	-0.565438	-0.555859	-0.546144	-0.534464
		150	-0.679406	-0.678666	-0.678852	-0.67901	-0.678425	-0.678726	-0.678223	-0.679666	-0.677753	-0.677936	-0.6767	-0.678041	-0.676032	-0.677792	-0.676546	-0.67357	-0.673281	-0.672369	-0.671771	-0.669329	-0.668609	-0.66466	-0.663921	-0.661377	-0.657785	-0.656389	-0.653326	-0.651877	-0.648459	-0.647546	-0.643856	-0.64225	-0.639378	-0.634294	-0.630144	-0.625747	-0.621062	-0.614793	-0.608664	-0.601198	-0.594991	-0.586416	-0.577467	-0.568682	-0.557768	-0.548661	-0.537271
		151	-0.680049	-0.679054	-0.678642	-0.679816	-0.678763	-0.678455	-0.678496	-0.679003	-0.678674	-0.677632	-0.677959	-0.677819	-0.676912	-0.676683	-0.678103	-0.676014	-0.676239	-0.674597	-0.67227	-0.671177	-0.668562	-0.667424	-0.663729	-0.6616	-0.658473	-0.656132	-0.653725	-0.65297	-0.650957	-0.647945	-0.646429	-0.643118	-0.639147	-0.636703	-0.633078	-0.627472	-0.622329	-0.617061	-0.611202	-0.604241	-0.596516	-0.588975	-0.580152	-0.57109	-0.561394	-0.550833	-0.540122
		152	-0.67911	-0.679529	-0.67827	-0.67845	-0.679577	-0.679422	-0.678253	-0.679804	-0.68043	-0.677502	-0.677977	-0.677585	-0.678292	-0.677922	-0.675728	-0.676505	-0.676441	-0.675304	-0.673114	-0.67205	-0.668328	-0.668799	-0.665114	-0.660965	-0.659695	-0.658642	-0.655432	-0.654924	-0.65105	-0.649518	-0.647828	-0.645407	-0.642436	-0.637729	-0.633568	-0.629417	-0.624334	-0.61874	-0.611775	-0.605721	-0.598381	-0.590735	-0.582665	-0.572951	-0.563497	-0.552626	-0.543205
		153	-0.68003	-0.679726	-0.679811	-0.679131	-0.679806	-0.68038	-0.680011	-0.679651	-0.680938	-0.678595	-0.679729	-0.676403	-0.676189	-0.677031	-0.677454	-0.676748	-0.675138	-0.675203	-0.671732	-0.67263	-0.667744	-0.667354	-0.664976	-0.662616	-0.6604	-0.656884	-0.656664	-0.654681	-0.651292	-0.649135	-0.647199	-0.645077	-0.641944	-0.6381	-0.634107	-0.630152	-0.625172	-0.619502	-0.613335	-0.60671	-0.599926	-0.5916	-0.583578	-0.57475	-0.564847	-0.554912	-0.544727
		154	-0.679785	-0.680447	-0.679571	-0.679925	-0.679444	-0.679581	-0.67969	-0.680017	-0.679137	-0.679123	-0.67825	-0.678373	-0.678359	-0.677501	-0.677576	-0.677659	-0.677225	-0.675381	-0.672384	-0.671938	-0.670375	-0.668768	-0.664971	-0.663031	-0.661794	-0.659235	-0.656403	-0.655416	-0.653348	-0.652155	-0.648496	-0.647505	-0.643756	-0.640374	-0.63633	-0.631946	-0.626402	-0.620571	-0.61576	-0.608345	-0.60127	-0.593777	-0.585981	-0.576676	-0.566873	-0.55735	-0.54677
		155	-0.679964	-0.680089	-0.680035	-0.679991	-0.679728	-0.679442	-0.678944	-0.680463	-0.680285	-0.679232	-0.679735	-0.678984	-0.676949	-0.677646	-0.679806	-0.678393	-0.675808	-0.676185	-0.673798	-0.673127	-0.671907	-0.667473	-0.665975	-0.663878	-0.662085	-0.659739	-0.658007	-0.655615	-0.654344	-0.651928	-0.650053	-0.647614	-0.645016	-0.641761	-0.637363	-0.632778	-0.627741	-0.622668	-0.61621	-0.609657	-0.603021	-0.595457	-0.587123	-0.57873	-0.56943	-0.559104	-0.549165
		156	-0.679932	-0.681116	-0.679692	-0.680023	-0.67969	-0.680509	-0.680935	-0.679904	-0.680062	-0.678986	-0.679979	-0.680089	-0.678212	-0.679036	-0.678799	-0.677538	-0.677389	-0.674966	-0.673372	-0.672194	-0.673327	-0.670292	-0.667248	-0.665169	-0.663456	-0.659729	-0.658631	-0.656983	-0.654418	-0.653415	-0.650371	-0.647271	-0.645479	-0.642008	-0.638148	-0.633718	-0.628521	-0.62354	-0.617998	-0.611178	-0.604298	-0.597108	-0.588766	-0.580318	-0.570735	-0.561357	-0.55106
		157	-0.680662	-0.680803	-0.679774	-0.680845	-0.679294	-0.68115	-0.680319	-0.680885	-0.680647	-0.679771	-0.679881	-0.67975	-0.679539	-0.679497	-0.679337	-0.679561	-0.676502	-0.675468	-0.67464	-0.673138	-0.673017	-0.670674	-0.667219	-0.664823	-0.664009	-0.661096	-0.659124	-0.656815	-0.655223	-0.653519	-0.650973	-0.64908	-0.646756	-0.64275	-0.639	-0.634988	-0.630073	-0.62445	-0.618673	-0.612945	-0.605449	-0.598235	-0.589959	-0.58167	-0.572596	-0.562923	-0.55237
		158	-0.681298	-0.680703	-0.680415	-0.679662	-0.680367	-0.681631	-0.68077	-0.681039	-0.680885	-0.681209	-0.680441	-0.679502	-0.679573	-0.678738	-0.681252	-0.67829	-0.678766	-0.676997	-0.676421	-0.673334	-0.671326	-0.671105	-0.666202	-0.665902	-0.663842	-0.659547	-0.659352	-0.658497	-0.65659	-0.653687	-0.653323	-0.649858	-0.648202	-0.644487	-0.639985	-0.635116	-0.631985	-0.625778	-0.619775	-0.614159	-0.606303	-0.599313	-0.591313	-0.582852	-0.573627	-0.564882	-0.553688
		159	-0.680273	-0.68092	-0.680524	-0.680566	-0.680635	-0.681328	-0.680643	-0.681675	-0.681949	-0.68191	-0.68002	-0.680041	-0.68046	-0.680559	-0.679591	-0.678117	-0.677945	-0.67825	-0.675216	-0.675688	-0.672946	-0.671714	-0.667507	-0.667479	-0.66487	-0.664305	-0.661028	-0.658469	-0.656647	-0.655337	-0.653423	-0.650801	-0.648043	-0.644533	-0.641672	-0.637209	-0.632787	-0.626665	-0.621238	-0.615199	-0.6083	-0.600872	-0.593152	-0.584813	-0.576022	-0.566836	-0.556503
		160	-0.681255	-0.681078	-0.681023	-0.68042	-0.680701	-0.681981	-0.682099	-0.681722	-0.681423	-0.681107	-0.679782	-0.67924	-0.679754	-0.679514	-0.679634	-0.679327	-0.678194	-0.680489	-0.674759	-0.674439	-0.67378	-0.672563	-0.669688	-0.665815	-0.664337	-0.662796	-0.66092	-0.65933	-0.657927	-0.655379	-0.653953	-0.651988	-0.648636	-0.645086	-0.641951	-0.638016	-0.633118	-0.628145	-0.621906	-0.615786	-0.608954	-0.602117	-0.593727	-0.586176	-0.57704	-0.567487	-0.556982
		161	-0.680284	-0.681304	-0.680463	-0.680923	-0.681968	-0.682455	-0.680664	-0.681554	-0.681258	-0.681696	-0.680487	-0.679662	-0.680288	-0.68157	-0.681355	-0.681127	-0.678629	-0.678589	-0.677863	-0.676826	-0.674224	-0.671185	-0.669724	-0.667376	-0.664607	-0.663247	-0.662125	-0.659813	-0.659183	-0.656513	-0.655	-0.652652	-0.649853	-0.646394	-0.642834	-0.639028	-0.634467	-0.629478	-0.622868	-0.617624	-0.610592	-0.603174	-0.595629	-0.587863	-0.578671	-0.569492	-0.559347
		162	-0.680952	-0.682694	-0.680892	-0.681231	-0.681441	-0.682476	-0.68168	-0.683248	-0.682072	-0.681278	-0.681599	-0.681079	-0.681944	-0.678788	-0.681353	-0.680658	-0.679602	-0.678916	-0.678794	-0.676902	-0.67371	-0.672111	-0.67059	-0.668646	-0.66578	-0.663377	-0.663237	-0.660857	-0.659993	-0.658802	-0.655738	-0.653697	-0.650929	-0.64743	-0.644127	-0.640212	-0.635949	-0.630835	-0.625267	-0.618972	-0.611588	-0.60489	-0.596974	-0.589142	-0.579912	-0.570947	-0.561452
		163	-0.680491	-0.6817	-0.68032	-0.681108	-0.681937	-0.681956	-0.682899	-0.681608	-0.68157	-0.682017	-0.680542	-0.682205	-0.682172	-0.680749	-0.680654	-0.682331	-0.679192	-0.679207	-0.677429	-0.676555	-0.67495	-0.675432	-0.670807	-0.669048	-0.666529	-0.663923	-0.662224	-0.660985	-0.65993	-0.657427	-0.656141	-0.654188	-0.650946	-0.648121	-0.644519	-0.641207	-0.636614	-0.631794	-0.625742	-0.619775	-0.613837	-0.605472	-0.598886	-0.590329	-0.582095	-0.572786	-0.562458
		164	-0.681383	-0.681983	-0.681973	-0.68143	-0.68125	-0.681926	-0.682362	-0.683142	-0.681775	-0.681276	-0.681792	-0.682018	-0.681728	-0.681998	-0.682483	-0.68147	-0.68008	-0.679458	-0.677892	-0.6747	-0.674515	-0.670561	-0.671957	-0.669022	-0.666744	-0.665105	-0.664684	-0.662326	-0.661019	-0.659686	-0.657459	-0.654292	-0.652611	-0.650123	-0.64505	-0.641885	-0.63735	-0.632014	-0.626726	-0.620521	-0.61428	-0.606747	-0.599744	-0.591531	-0.582765	-0.573944	-0.564315
		165	-0.681717	-0.68159	-0.680865	-0.680649	-0.681651	-0.681637	-0.682269	-0.682902	-0.682415	-0.681093	-0.681376	-0.682873	-0.682792	-0.681586	-0.68313	-0.682189	-0.684086	-0.680206	-0.677701	-0.678191	-0.67522	-0.672089	-0.672679	-0.669407	-0.668176	-0.664679	-0.664109	-0.662298	-0.660703	-0.659549	-0.657259	-0.655095	-0.653037	-0.650003	-0.645703	-0.643032	-0.638176	-0.632975	-0.62736	-0.621665	-0.614887	-0.608786	-0.60099	-0.592255	-0.584086	-0.574805	-0.565341
		166	-0.681025	-0.681483	-0.681405	-0.681363	-0.682039	-0.68161	-0.683694	-0.683839	-0.683282	-0.682224	-0.681677	-0.682867	-0.681836	-0.68262	-0.683092	-0.68154	-0.682563	-0.678944	-0.679298	-0.678501	-0.675841	-0.675209	-0.672235	-0.671228	-0.668716	-0.665742	-0.66511	-0.66289	-0.661864	-0.661052	-0.658356	-0.655618	-0.653221	-0.650693	-0.647317	-0.642947	-0.638768	-0.63405	-0.628459	-0.622691	-0.61616	-0.609328	-0.601259	-0.593362	-0.585177	-0.575713	-0.567049
		167	-0.681554	-0.681562	-0.682502	-0.681584	-0.681289	-0.682914	-0.682886	-0.6837	-0.683098	-0.682794	-0.681879	-0.682296	-0.683367	-0.682886	-0.682	-0.681967	-0.681182	-0.68152	-0.679839	-0.676582	-0.675863	-0.67553	-0.671543	-0.669939	-0.67007	-0.667065	-0.665487	-0.664375	-0.662139	-0.660177	-0.659871	-0.656287	-0.65345	-0.65046	-0.648172	-0.643636	-0.639834	-0.634609	-0.629029	-0.62348	-0.617401	-0.60995	-0.60247	-0.594245	-0.586605	-0.576998	-0.567972
		168	-0.681232	-0.681619	-0.682256	-0.681712	-0.683062	-0.683187	-0.684024	-0.682599	-0.683488	-0.682621	-0.684293	-0.682334	-0.68279	-0.682073	-0.683531	-0.683859	-0.682785	-0.681877	-0.679004	-0.679256	-0.676066	-0.675125	-0.674262	-0.671426	-0.668636	-0.66693	-0.665434	-0.66332	-0.6624	-0.660913	-0.658415	-0.657087	-0.654323	-0.651482	-0.649203	-0.643917	-0.640356	-0.635206	-0.630072	-0.624174	-0.617666	-0.610767	-0.60355	-0.595618	-0.587276	-0.578573	-0.569346
		169	-0.682033	-0.682323	-0.682337	-0.682827	-0.682808	-0.682895	-0.683643	-0.682888	-0.683314	-0.682743	-0.682979	-0.68254	-0.68382	-0.682783	-0.68035	-0.681845	-0.68464	-0.680062	-0.681469	-0.678225	-0.677277	-0.676487	-0.67349	-0.672589	-0.669136	-0.666313	-0.66622	-0.665458	-0.662661	-0.661368	-0.659336	-0.656858	-0.654894	-0.652574	-0.649816	-0.644919	-0.640365	-0.635821	-0.63037	-0.624845	-0.618689	-0.611765	-0.604046	-0.595902	-0.588324	-0.579207	-0.569841
		170	-0.681144	-0.682086	-0.68204	-0.682291	-0.682352	-0.682186	-0.684888	-0.684267	-0.683369	-0.681918	-0.682688	-0.683305	-0.684417	-0.683032	-0.683975	-0.683786	-0.681124	-0.681204	-0.678791	-0.677665	-0.677685	-0.676672	-0.674271	-0.670377	-0.66946	-0.667721	-0.665872	-0.665278	-0.663585	-0.661278	-0.65962	-0.658577	-0.655802	-0.652337	-0.649518	-0.646261	-0.640683	-0.636625	-0.631897	-0.624869	-0.619072	-0.612581	-0.605681	-0.597601	-0.589443	-0.580598	-0.570988
		171	-0.681862	-0.682321	-0.68193	-0.682447	-0.682607	-0.683046	-0.684215	-0.683619	-0.682309	-0.684162	-0.684028	-0.683189	-0.683885	-0.684452	-0.684255	-0.684917	-0.681921	-0.682401	-0.681695	-0.679944	-0.676757	-0.676109	-0.674758	-0.672086	-0.668659	-0.667051	-0.666317	-0.66603	-0.663292	-0.661471	-0.660078	-0.658584	-0.655168	-0.653256	-0.649352	-0.64583	-0.641875	-0.636793	-0.631462	-0.625979	-0.619163	-0.612536	-0.605569	-0.598659	-0.590024	-0.580938	-0.571661
		172	-0.681591	-0.682369	-0.682043	-0.683358	-0.682886	-0.682669	-0.683678	-0.684092	-0.683893	-0.68274	-0.683632	-0.683055	-0.682816	-0.684392	-0.685222	-0.681964	-0.683286	-0.681626	-0.679854	-0.678694	-0.676966	-0.675792	-0.675176	-0.670925	-0.670675	-0.669586	-0.667281	-0.665523	-0.66481	-0.66166	-0.661743	-0.658119	-0.657018	-0.654533	-0.651038	-0.647099	-0.641206	-0.637865	-0.632893	-0.627417	-0.620452	-0.613573	-0.607391	-0.598878	-0.590782	-0.581729	-0.573041
		173	-0.681807	-0.682176	-0.681692	-0.683457	-0.683347	-0.683054	-0.684093	-0.684864	-0.683335	-0.684189	-0.684198	-0.682803	-0.683834	-0.683802	-0.6836	-0.682557	-0.682806	-0.681739	-0.682509	-0.680026	-0.677251	-0.675863	-0.67538	-0.672189	-0.671429	-0.668756	-0.666441	-0.667098	-0.664968	-0.663627	-0.661024	-0.659047	-0.657986	-0.653708	-0.651304	-0.647008	-0.643577	-0.638645	-0.633057	-0.626617	-0.620545	-0.615238	-0.607107	-0.599702	-0.590695	-0.582527	-0.573692
		174	-0.68161	-0.682962	-0.682526	-0.683933	-0.682521	-0.683002	-0.684706	-0.684381	-0.684064	-0.68386	-0.682466	-0.685298	-0.684122	-0.685284	-0.68348	-0.685212	-0.682991	-0.682427	-0.681072	-0.680833	-0.677085	-0.674724	-0.673274	-0.671853	-0.670629	-0.670205	-0.668836	-0.66573	-0.664988	-0.663486	-0.661452	-0.659405	-0.656974	-0.654596	-0.651046	-0.64805	-0.643237	-0.639247	-0.633753	-0.628706	-0.621399	-0.61484	-0.607829	-0.600437	-0.591849	-0.583288	-0.574801
		175	-0.68261	-0.681581	-0.682621	-0.682807	-0.683866	-0.684838	-0.683684	-0.684914	-0.684803	-0.684587	-0.683379	-0.684738	-0.683545	-0.683788	-0.684327	-0.685898	-0.685367	-0.681475	-0.68218	-0.679592	-0.679354	-0.677155	-0.674452	-0.672934	-0.671585	-0.669793	-0.666531	-0.666805	-0.666295	-0.663607	-0.661679	-0.659887	-0.657672	-0.654428	-0.651099	-0.647967	-0.643887	-0.638994	-0.634229	-0.628528	-0.622688	-0.615378	-0.608912	-0.600191	-0.593069	-0.584323	-0.574943
		176	-0.681984	-0.682268	-0.68278	-0.683028	-0.683046	-0.684362	-0.682874	-0.684475	-0.684003	-0.684301	-0.683436	-0.682409	-0.684424	-0.683231	-0.684016	-0.684686	-0.683316	-0.681692	-0.682247	-0.681154	-0.680262	-0.675985	-0.674761	-0.673392	-0.670777	-0.669133	-0.667685	-0.667023	-0.664736	-0.66222	-0.662097	-0.659684	-0.657834	-0.655381	-0.651878	-0.648098	-0.644039	-0.639513	-0.633845	-0.628903	-0.622659	-0.615751	-0.608892	-0.600882	-0.592573	-0.584341	-0.575948
		177	-0.682533	-0.682611	-0.683345	-0.682348	-0.68365	-0.684339	-0.68344	-0.68473	-0.683927	-0.683138	-0.68388	-0.684082	-0.685133	-0.684248	-0.684049	-0.682296	-0.68475	-0.68182	-0.6827	-0.681464	-0.678265	-0.677022	-0.676148	-0.673484	-0.67184	-0.668921	-0.66785	-0.667542	-0.666076	-0.664503	-0.662413	-0.660333	-0.658119	-0.655319	-0.653025	-0.649131	-0.644467	-0.639415	-0.634834	-0.62924	-0.622995	-0.616059	-0.60947	-0.601735	-0.59331	-0.584651	-0.576248
		178	-0.681735	-0.683144	-0.683359	-0.68362	-0.682974	-0.684576	-0.684387	-0.684954	-0.683451	-0.68472	-0.682611	-0.684267	-0.684858	-0.683803	-0.684314	-0.684246	-0.683748	-0.682456	-0.682106	-0.680688	-0.679656	-0.677578	-0.674137	-0.673084	-0.672578	-0.669883	-0.668909	-0.666349	-0.664935	-0.664827	-0.662192	-0.660889	-0.657977	-0.654794	-0.652167	-0.648778	-0.645246	-0.639467	-0.635167	-0.62909	-0.622609	-0.617169	-0.610005	-0.601779	-0.593092	-0.584846	-0.576359
		179	-0.682484	-0.68238	-0.682107	-0.68311	-0.683275	-0.683383	-0.68367	-0.684253	-0.68427	-0.685076	-0.684491	-0.684954	-0.684156	-0.684194	-0.68472	-0.6844	-0.683741	-0.684192	-0.6826	-0.68162	-0.677409	-0.675747	-0.674649	-0.673395	-0.672245	-0.66974	-0.66647	-0.666664	-0.665775	-0.663332	-0.662742	-0.660876	-0.658096	-0.655296	-0.65288	-0.648314	-0.644514	-0.640368	-0.63502	-0.62946	-0.623122	-0.616409	-0.610281	-0.602027	-0.593848	-0.585516	-0.57657
		180	-0.68282	-0.682686	-0.682102	-0.683402	-0.683454	-0.683702	-0.683381	-0.683064	-0.684483	-0.682674	-0.683654	-0.684521	-0.683576	-0.68523	-0.683949	-0.685201	-0.683218	-0.683193	-0.682023	-0.681473	-0.677657	-0.678479	-0.67582	-0.672306	-0.671466	-0.66951	-0.66847	-0.667191	-0.666273	-0.66481	-0.662866	-0.660348	-0.658577	-0.655599	-0.652318	-0.649252	-0.644866	-0.640969	-0.634808	-0.629632	-0.623228	-0.615551	-0.609599	-0.601787	-0.594211	-0.585666	-0.57687
		181	-0.681976	-0.681739	-0.682998	-0.682813	-0.683115	-0.683403	-0.684985	-0.684286	-0.685238	-0.684089	-0.684224	-0.684552	-0.684822	-0.683942	-0.685387	-0.684627	-0.685839	-0.683223	-0.682661	-0.680299	-0.680606	-0.677133	-0.674169	-0.674267	-0.671497	-0.668752	-0.668446	-0.666748	-0.665589	-0.664794	-0.663279	-0.661277	-0.658699	-0.65594	-0.652333	-0.648517	-0.645259	-0.640298	-0.634961	-0.628968	-0.623467	-0.617092	-0.609474	-0.601905	-0.594586	-0.585196	-0.576133
		182	-0.681932	-0.682639	-0.681917	-0.683891	-0.68339	-0.683023	-0.684774	-0.685055	-0.68456	-0.683995	-0.684376	-0.684633	-0.684121	-0.685465	-0.684665	-0.683876	-0.68307	-0.683434	-0.682705	-0.682431	-0.678157	-0.676811	-0.675069	-0.673291	-0.672151	-0.669556	-0.668425	-0.667397	-0.666224	-0.664492	-0.662567	-0.660908	-0.658151	-0.655154	-0.652468	-0.648809	-0.644343	-0.640297	-0.635122	-0.628838	-0.62328	-0.616661	-0.609615	-0.603006	-0.594251	-0.585736	-0.57685
		183	-0.681873	-0.682337	-0.683516	-0.683007	-0.684083	-0.683087	-0.683585	-0.684574	-0.685105	-0.686036	-0.68303	-0.682647	-0.684482	-0.684467	-0.684616	-0.683203	-0.682605	-0.682878	-0.682338	-0.680617	-0.680103	-0.676309	-0.675457	-0.672296	-0.671324	-0.670409	-0.668873	-0.667304	-0.66505	-0.664226	-0.662095	-0.660514	-0.658583	-0.655585	-0.652755	-0.649204	-0.644168	-0.640296	-0.634763	-0.629211	-0.623323	-0.617074	-0.609903	-0.602402	-0.593897	-0.58525	-0.576606
		184	-0.682036	-0.682207	-0.68272	-0.682732	-0.683759	-0.683455	-0.684547	-0.684624	-0.683702	-0.684558	-0.683274	-0.684781	-0.683846	-0.683941	-0.684533	-0.685475	-0.683147	-0.684386	-0.682443	-0.679252	-0.679098	-0.675073	-0.674006	-0.672516	-0.670622	-0.669303	-0.667898	-0.667539	-0.666439	-0.664571	-0.662903	-0.661038	-0.65755	-0.655871	-0.65241	-0.649175	-0.644903	-0.640156	-0.634709	-0.629481	-0.623037	-0.616038	-0.609445	-0.602204	-0.59334	-0.585271	-0.576043
		185	-0.68176	-0.682917	-0.682527	-0.683509	-0.683711	-0.683228	-0.683041	-0.684555	-0.684573	-0.683315	-0.684066	-0.683756	-0.684244	-0.684559	-0.684493	-0.683892	-0.683584	-0.682109	-0.681288	-0.682281	-0.677192	-0.67739	-0.67405	-0.673822	-0.672519	-0.669463	-0.668241	-0.666967	-0.665505	-0.66381	-0.662579	-0.659869	-0.658987	-0.655307	-0.652535	-0.648117	-0.64451	-0.640239	-0.634613	-0.629165	-0.62205	-0.616478	-0.609157	-0.602012	-0.593279	-0.584948	-0.575874
		186	-0.681877	-0.682231	-0.682898	-0.683229	-0.682473	-0.683327	-0.683441	-0.685074	-0.684394	-0.684123	-0.684643	-0.683532	-0.684863	-0.685363	-0.686338	-0.684369	-0.68449	-0.682759	-0.681055	-0.681653	-0.67858	-0.676806	-0.673762	-0.672583	-0.671139	-0.669117	-0.667628	-0.66722	-0.664422	-0.663764	-0.662035	-0.660216	-0.658304	-0.655155	-0.6522	-0.648145	-0.644832	-0.639494	-0.635153	-0.62842	-0.622914	-0.615992	-0.609159	-0.601933	-0.593615	-0.584576	-0.575347
		187	-0.681899	-0.682271	-0.682281	-0.682806	-0.683804	-0.683272	-0.685099	-0.685249	-0.684856	-0.683561	-0.68472	-0.684137	-0.683997	-0.685698	-0.684179	-0.684047	-0.683203	-0.681471	-0.680758	-0.678842	-0.679467	-0.676411	-0.67401	-0.672846	-0.671912	-0.668583	-0.667282	-0.665164	-0.665633	-0.664102	-0.662444	-0.660459	-0.657805	-0.654898	-0.651584	-0.648506	-0.643829	-0.639721	-0.635141	-0.6288	-0.622484	-0.61578	-0.608921	-0.600633	-0.592853	-0.584379	-0.574889
		188	-0.681103	-0.681876	-0.682808	-0.682393	-0.68386	-0.682897	-0.684367	-0.684401	-0.684249	-0.68432	-0.684025	-0.684093	-0.68411	-0.685175	-0.683642	-0.684707	-0.684587	-0.681267	-0.68154	-0.680738	-0.67786	-0.677022	-0.673279	-0.672966	-0.67103	-0.669844	-0.668355	-0.666793	-0.664444	-0.664181	-0.662255	-0.659735	-0.658384	-0.65494	-0.651812	-0.648211	-0.644195	-0.639361	-0.634204	-0.628662	-0.622187	-0.616367	-0.608863	-0.60124	-0.592613	-0.584177	-0.57533
		189	-0.681601	-0.682446	-0.683465	-0.68275	-0.683886	-0.684666	-0.683217	-0.684057	-0.684614	-0.684814	-0.684655	-0.68469	-0.683176	-0.684777	-0.685312	-0.683736	-0.683527	-0.682604	-0.682131	-0.680409	-0.678184	-0.67847	-0.674345	-0.672326	-0.670325	-0.669315	-0.668107	-0.667114	-0.665743	-0.663436	-0.661947	-0.659243	-0.657224	-0.654609	-0.650992	-0.647825	-0.643556	-0.639495	-0.633814	-0.627858	-0.621344	-0.615343	-0.607613	-0.600799	-0.591929	-0.583679	-0.57435
		190	-0.68182	-0.682072	-0.681707	-0.683096	-0.682403	-0.683612	-0.684361	-0.683029	-0.683622	-0.683396	-0.683967	-0.683647	-0.682705	-0.685152	-0.684751	-0.683096	-0.684077	-0.68236	-0.679547	-0.681203	-0.679262	-0.676069	-0.674421	-0.672255	-0.67051	-0.670627	-0.666441	-0.665934	-0.664446	-0.662924	-0.662241	-0.660126	-0.657011	-0.654519	-0.650664	-0.646769	-0.643439	-0.639231	-0.633167	-0.627413	-0.621564	-0.614316	-0.607714	-0.599571	-0.591921	-0.583185	-0.574112
		191	-0.681532	-0.681863	-0.682175	-0.682845	-0.683141	-0.682992	-0.683191	-0.68264	-0.68464	-0.683753	-0.68448	-0.683412	-0.683617	-0.684292	-0.684636	-0.684283	-0.681825	-0.681887	-0.682277	-0.680804	-0.677927	-0.675525	-0.674652	-0.671454	-0.670048	-0.668251	-0.666521	-0.664966	-0.664024	-0.663192	-0.661132	-0.659656	-0.656416	-0.653699	-0.651055	-0.646586	-0.643811	-0.637911	-0.632854	-0.627269	-0.620375	-0.614305	-0.606879	-0.598496	-0.591225	-0.582453	-0.573205
		192	-0.681779	-0.682669	-0.682242	-0.682323	-0.682862	-0.683298	-0.683888	-0.683989	-0.683201	-0.684454	-0.684028	-0.682585	-0.684551	-0.68298	-0.683274	-0.682151	-0.683276	-0.681224	-0.680799	-0.677705	-0.677206	-0.674962	-0.673805	-0.671422	-0.669996	-0.668001	-0.667636	-0.666033	-0.663411	-0.663152	-0.661112	-0.65907	-0.655398	-0.653268	-0.650542	-0.646862	-0.642613	-0.637898	-0.633317	-0.626345	-0.621074	-0.613905	-0.606164	-0.598309	-0.590542	-0.581917	-0.572321
		193	-0.682304	-0.68225	-0.681903	-0.681931	-0.683191	-0.683943	-0.683722	-0.68358	-0.682912	-0.682361	-0.683486	-0.682147	-0.683455	-0.683667	-0.684497	-0.683588	-0.681259	-0.683207	-0.679966	-0.679982	-0.676213	-0.675055	-0.673963	-0.671226	-0.669449	-0.666544	-0.666681	-0.664178	-0.664358	-0.662348	-0.660279	-0.65919	-0.656674	-0.652759	-0.649451	-0.645612	-0.641529	-0.637167	-0.631865	-0.626486	-0.620332	-0.613735	-0.606032	-0.598129	-0.589499	-0.581388	-0.571585
		194	-0.681044	-0.681744	-0.681901	-0.682323	-0.681801	-0.683654	-0.682803	-0.684187	-0.684383	-0.684021	-0.683422	-0.682303	-0.68388	-0.683201	-0.68165	-0.682818	-0.682501	-0.680476	-0.679735	-0.679607	-0.677099	-0.673923	-0.671358	-0.67182	-0.668173	-0.668577	-0.666259	-0.664673	-0.663021	-0.661113	-0.659489	-0.657596	-0.655684	-0.652321	-0.649101	-0.644725	-0.640708	-0.636563	-0.631129	-0.625475	-0.619558	-0.613011	-0.604896	-0.597295	-0.589218	-0.579871	-0.570724
		195	-0.6815	-0.682058	-0.681806	-0.682471	-0.682228	-0.68299	-0.682477	-0.683219	-0.681957	-0.682453	-0.682319	-0.683063	-0.683423	-0.682156	-0.68275	-0.680523	-0.680529	-0.680575	-0.680292	-0.67914	-0.677076	-0.675148	-0.672032	-0.670955	-0.669637	-0.666425	-0.666212	-0.664273	-0.661771	-0.661276	-0.659363	-0.657116	-0.655461	-0.652111	-0.648549	-0.645065	-0.640453	-0.63557	-0.630376	-0.624458	-0.618543	-0.611576	-0.60353	-0.595831	-0.587655	-0.57911	-0.569003
		196	-0.681195	-0.681817	-0.681655	-0.682596	-0.682136	-0.682955	-0.683014	-0.683346	-0.684287	-0.68266	-0.683465	-0.681471	-0.680731	-0.682746	-0.683024	-0.683768	-0.682998	-0.680985	-0.681541	-0.679227	-0.677716	-0.674027	-0.672285	-0.670574	-0.668205	-0.666127	-0.665619	-0.663158	-0.663147	-0.661029	-0.659098	-0.656753	-0.654081	-0.651338	-0.647553	-0.644886	-0.640343	-0.634477	-0.629575	-0.623969	-0.617567	-0.610817	-0.603675	-0.595041	-0.587384	-0.577908	-0.568296
		197	-0.681615	-0.681375	-0.681126	-0.681916	-0.682182	-0.683227	-0.682886	-0.683431	-0.682745	-0.683183	-0.681899	-0.684002	-0.683235	-0.681594	-0.682912	-0.681922	-0.683699	-0.681626	-0.679726	-0.678239	-0.675659	-0.674419	-0.67253	-0.670957	-0.66927	-0.665683	-0.665434	-0.662083	-0.661961	-0.659714	-0.65878	-0.65595	-0.653366	-0.650306	-0.646856	-0.64341	-0.639011	-0.633442	-0.628591	-0.623061	-0.617501	-0.609507	-0.602074	-0.594302	-0.585762	-0.577308	-0.566947
		198	-0.681819	-0.68144	-0.681096	-0.681262	-0.681326	-0.681596	-0.683868	-0.682906	-0.682701	-0.681585	-0.681716	-0.681537	-0.681994	-0.680727	-0.682033	-0.681378	-0.680357	-0.679226	-0.680017	-0.674671	-0.675917	-0.673859	-0.671082	-0.668453	-0.667913	-0.66557	-0.663481	-0.663076	-0.66124	-0.659122	-0.657691	-0.655931	-0.653438	-0.650041	-0.646711	-0.642449	-0.638551	-0.634196	-0.628179	-0.622966	-0.616201	-0.60923	-0.601571	-0.593034	-0.58459	-0.575994	-0.565752
		199	-0.680651	-0.681287	-0.681421	-0.682302	-0.682077	-0.682892	-0.683273	-0.683285	-0.682005	-0.682245	-0.681028	-0.682728	-0.680426	-0.681071	-0.681791	-0.681447	-0.680634	-0.679855	-0.677107	-0.676652	-0.672438	-0.673623	-0.669754	-0.669094	-0.66703	-0.665834	-0.664258	-0.662586	-0.661476	-0.657948	-0.657199	-0.655294	-0.652616	-0.64968	-0.644863	-0.642411	-0.637557	-0.632329	-0.627415	-0.621173	-0.615172	-0.608001	-0.60003	-0.59163	-0.583416	-0.574911	-0.564739
		200	-0.681418	-0.681526	-0.681322	-0.681054	-0.682329	-0.68183	-0.681592	-0.683435	-0.683209	-0.681537	-0.681824	-0.682091	-0.681936	-0.682999	-0.682184	-0.680646	-0.679972	-0.680141	-0.677877	-0.676138	-0.673411	-0.673315	-0.67109	-0.669231	-0.665958	-0.666219	-0.664187	-0.662159	-0.660014	-0.659625	-0.656302	-0.656187	-0.652314	-0.649034	-0.645198	-0.641612	-0.636944	-0.632377	-0.626854	-0.62095	-0.6139	-0.607114	-0.599155	-0.591389	-0.58257	-0.573089	-0.563403
		201	-0.681372	-0.680672	-0.681368	-0.680315	-0.680773	-0.682331	-0.681976	-0.682586	-0.682489	-0.682	-0.682232	-0.681944	-0.680468	-0.680511	-0.680952	-0.679295	-0.679929	-0.680127	-0.677459	-0.676286	-0.674538	-0.672349	-0.670472	-0.667283	-0.665695	-0.664653	-0.662492	-0.660493	-0.659141	-0.657852	-0.65644	-0.653859	-0.650287	-0.648319	-0.64505	-0.640531	-0.635588	-0.630605	-0.626147	-0.61986	-0.612875	-0.605871	-0.598451	-0.59016	-0.581141	-0.571808	-0.562002
		202	-0.680412	-0.681004	-0.681005	-0.681826	-0.6813	-0.681154	-0.681889	-0.681003	-0.682327	-0.681714	-0.681693	-0.680604	-0.680825	-0.679456	-0.679873	-0.680237	-0.68071	-0.677807	-0.677489	-0.677319	-0.672484	-0.672556	-0.670083	-0.669318	-0.665698	-0.66402	-0.662496	-0.659846	-0.659481	-0.65761	-0.655282	-0.654063	-0.650886	-0.647122	-0.643559	-0.639909	-0.635232	-0.630282	-0.624759	-0.618888	-0.611625	-0.604835	-0.597481	-0.589326	-0.579859	-0.570615	-0.560793
		203	-0.680865	-0.681399	-0.680915	-0.681401	-0.681031	-0.680744	-0.681485	-0.681738	-0.680237	-0.682359	-0.680435	-0.682492	-0.680902	-0.680317	-0.679272	-0.680519	-0.678861	-0.677744	-0.678502	-0.675252	-0.672957	-0.672284	-0.670241	-0.668229	-0.665324	-0.662689	-0.66168	-0.65976	-0.65803	-0.656459	-0.655455	-0.652677	-0.649219	-0.64546	-0.642196	-0.639715	-0.634229	-0.629388	-0.623424	-0.618236	-0.610994	-0.603418	-0.596184	-0.587764	-0.578497	-0.569841	-0.559466
		204	-0.680588	-0.681204	-0.681214	-0.680405	-0.680751	-0.681553	-0.681828	-0.682205	-0.681766	-0.680511	-0.680581	-0.680651	-0.680751	-0.679192	-0.680641	-0.679107	-0.678372	-0.676553	-0.676446	-0.67561	-0.67237	-0.67113	-0.669986	-0.667274	-0.664199	-0.661233	-0.660745	-0.658237	-0.65765	-0.655395	-0.654227	-0.651844	-0.648631	-0.646282	-0.642676	-0.638306	-0.632942	-0.628195	-0.623268	-0.616612	-0.610047	-0.602791	-0.595037	-0.586577	-0.576872	-0.568778	-0.558004
		205	-0.68054	-0.680683	-0.681204	-0.680084	-0.68049	-0.681611	-0.681134	-0.680559	-0.680839	-0.67999	-0.68015	-0.679427	-0.682069	-0.678527	-0.67864	-0.677121	-0.677978	-0.678619	-0.677342	-0.674294	-0.673215	-0.669428	-0.668905	-0.666611	-0.664053	-0.661978	-0.661916	-0.65756	-0.658237	-0.654517	-0.652679	-0.650302	-0.648419	-0.644979	-0.641798	-0.637363	-0.632479	-0.627291	-0.62186	-0.615687	-0.608187	-0.601412	-0.593384	-0.584582	-0.575901	-0.567312	-0.555802
		206	-0.680328	-0.680477	-0.680275	-0.679996	-0.680098	-0.680525	-0.681357	-0.681899	-0.680297	-0.682218	-0.678446	-0.678341	-0.679386	-0.679431	-0.678677	-0.677398	-0.675963	-0.67768	-0.676177	-0.673895	-0.670518	-0.669431	-0.6675	-0.665485	-0.664141	-0.660186	-0.658803	-0.657592	-0.656882	-0.654747	-0.652768	-0.648632	-0.646971	-0.643319	-0.640153	-0.635163	-0.63175	-0.626101	-0.619551	-0.613778	-0.607036	-0.599898	-0.591751	-0.583239	-0.573902	-0.564392	-0.554015
		207	-0.680349	-0.680152	-0.679594	-0.680598	-0.679908	-0.679683	-0.681192	-0.679676	-0.680764	-0.679875	-0.680341	-0.678485	-0.679099	-0.67995	-0.679317	-0.679405	-0.677623	-0.676673	-0.675513	-0.674026	-0.670004	-0.668976	-0.667103	-0.664136	-0.661847	-0.660135	-0.658219	-0.656841	-0.655088	-0.652913	-0.651387	-0.648464	-0.646868	-0.642473	-0.63943	-0.634693	-0.629923	-0.623909	-0.618554	-0.612847	-0.605722	-0.597977	-0.590473	-0.581442	-0.57267	-0.563201	-0.552201
		208	-0.679768	-0.680031	-0.67987	-0.680312	-0.68025	-0.680844	-0.680843	-0.680465	-0.680498	-0.679977	-0.678681	-0.678562	-0.679303	-0.679493	-0.677419	-0.678713	-0.677531	-0.674929	-0.673991	-0.672549	-0.671138	-0.670113	-0.66684	-0.662617	-0.662239	-0.659794	-0.658319	-0.656066	-0.655347	-0.65198	-0.65057	-0.648156	-0.644998	-0.641932	-0.637785	-0.634028	-0.628433	-0.624338	-0.617732	-0.61094	-0.604694	-0.596547	-0.588769	-0.579606	-0.570254	-0.560958	-0.550698
		209	-0.679936	-0.679701	-0.6801	-0.68083	-0.679629	-0.681564	-0.680844	-0.679522	-0.679978	-0.680015	-0.678457	-0.67973	-0.678833	-0.679041	-0.678485	-0.677648	-0.676354	-0.676415	-0.674398	-0.669132	-0.669921	-0.668676	-0.664917	-0.662713	-0.661883	-0.659775	-0.657976	-0.655384	-0.653686	-0.651139	-0.650157	-0.646551	-0.643744	-0.640564	-0.637702	-0.632727	-0.627882	-0.622164	-0.616609	-0.609533	-0.602326	-0.595774	-0.586753	-0.578091	-0.569096	-0.558794	-0.548543
		210	-0.679736	-0.680091	-0.679425	-0.678903	-0.67946	-0.679637	-0.680942	-0.679368	-0.679262	-0.679554	-0.677297	-0.680525	-0.677238	-0.676679	-0.677537	-0.677553	-0.674788	-0.673285	-0.674437	-0.670746	-0.667958	-0.667912	-0.664546	-0.663914	-0.660694	-0.658756	-0.657023	-0.655653	-0.654381	-0.651911	-0.64893	-0.646141	-0.643006	-0.64059	-0.635427	-0.63155	-0.627136	-0.621729	-0.615429	-0.608547	-0.601665	-0.593388	-0.585528	-0.576713	-0.566276	-0.558038	-0.545971
		211	-0.678936	-0.678882	-0.678996	-0.678809	-0.679879	-0.678618	-0.679137	-0.67982	-0.678536	-0.679478	-0.678192	-0.678229	-0.676914	-0.678095	-0.677618	-0.676674	-0.675479	-0.675328	-0.673465	-0.671149	-0.670695	-0.666702	-0.664258	-0.661467	-0.659351	-0.657433	-0.654742	-0.654576	-0.652106	-0.650681	-0.647988	-0.645748	-0.64231	-0.638431	-0.634875	-0.630415	-0.625969	-0.619518	-0.61349	-0.607591	-0.600456	-0.592597	-0.584007	-0.574448	-0.565632	-0.555648	-0.544425
		212	-0.678958	-0.679575	-0.679969	-0.679473	-0.679278	-0.680291	-0.680247	-0.678952	-0.679946	-0.679198	-0.678935	-0.677027	-0.677615	-0.676733	-0.675419	-0.677287	-0.674765	-0.672692	-0.672397	-0.670376	-0.66919	-0.665396	-0.663403	-0.660915	-0.659502	-0.658347	-0.655724	-0.653312	-0.651279	-0.64849	-0.646169	-0.643381	-0.641321	-0.637977	-0.633756	-0.629234	-0.62444	-0.618441	-0.612865	-0.606367	-0.599494	-0.590618	-0.582129	-0.573444	-0.563506	-0.55343	-0.542591
		213	-0.678456	-0.67979	-0.679274	-0.678838	-0.679402	-0.680033	-0.678568	-0.679906	-0.679445	-0.67855	-0.677022	-0.677373	-0.676008	-0.677013	-0.676613	-0.674383	-0.673783	-0.675445	-0.671995	-0.668896	-0.667753	-0.664963	-0.664163	-0.661166	-0.657348	-0.657649	-0.654319	-0.651489	-0.650711	-0.648606	-0.645834	-0.643394	-0.641026	-0.636906	-0.631936	-0.627905	-0.62306	-0.61761	-0.610676	-0.604628	-0.596719	-0.589869	-0.580826	-0.57198	-0.562149	-0.551444	-0.540777
		214	-0.678615	-0.679443	-0.679253	-0.679211	-0.679289	-0.679211	-0.678525	-0.679449	-0.678132	-0.678546	-0.67715	-0.678577	-0.676507	-0.675148	-0.676996	-0.675081	-0.67387	-0.674672	-0.671544	-0.671521	-0.667245	-0.666195	-0.66157	-0.660572	-0.657393	-0.655936	-0.65489	-0.651632	-0.649471	-0.647208	-0.645718	-0.64323	-0.63931	-0.636029	-0.631409	-0.62675	-0.622342	-0.616189	-0.610072	-0.602539	-0.595468	-0.588741	-0.579857	-0.569569	-0.560181	-0.550329	-0.53893
		215	-0.679156	-0.679822	-0.679038	-0.679259	-0.678671	-0.680098	-0.67965	-0.678768	-0.678664	-0.677533	-0.677383	-0.675144	-0.675381	-0.675738	-0.675022	-0.674676	-0.673782	-0.671829	-0.66881	-0.668509	-0.667818	-0.664492	-0.661611	-0.659025	-0.65728	-0.653928	-0.652683	-0.650963	-0.648256	-0.646494	-0.644821	-0.641589	-0.638944	-0.634757	-0.630127	-0.626684	-0.620238	-0.615338	-0.608725	-0.601454	-0.594431	-0.585605	-0.577747	-0.567622	-0.558826	-0.547502	-0.536599
		216	-0.679122	-0.679287	-0.679137	-0.67849	-0.678436	-0.678536	-0.677962	-0.679099	-0.678421	-0.677507	-0.676055	-0.676459	-0.675187	-0.675114	-0.675756	-0.673701	-0.671869	-0.671213	-0.668624	-0.667063	-0.665819	-0.662789	-0.661666	-0.658473	-0.655187	-0.652252	-0.651141	-0.649764	-0.648446	-0.646016	-0.643237	-0.640575	-0.637002	-0.632827	-0.628227	-0.624164	-0.618841	-0.612912	-0.607011	-0.599655	-0.592153	-0.583542	-0.575031	-0.56598	-0.556159	-0.545853	-0.533963
		217	-0.678938	-0.678374	-0.678751	-0.67788	-0.677779	-0.67854	-0.679315	-0.676546	-0.677954	-0.676246	-0.675823	-0.674261	-0.674473	-0.673519	-0.672278	-0.672721	-0.673382	-0.672585	-0.669344	-0.668237	-0.666852	-0.662955	-0.660625	-0.658183	-0.654787	-0.653623	-0.650639	-0.648731	-0.646416	-0.644936	-0.642426	-0.639672	-0.63599	-0.631925	-0.627862	-0.622321	-0.618523	-0.611289	-0.605258	-0.598145	-0.589919	-0.581842	-0.572987	-0.562865	-0.55344	-0.543051	-0.53091
		218	-0.678064	-0.678139	-0.678245	-0.678469	-0.677826	-0.677627	-0.677988	-0.679296	-0.677697	-0.677206	-0.674568	-0.674757	-0.674555	-0.674358	-0.672256	-0.671	-0.670996	-0.669588	-0.669538	-0.665646	-0.663653	-0.663401	-0.658674	-0.656705	-0.655424	-0.652129	-0.649281	-0.648003	-0.645561	-0.64266	-0.641844	-0.637498	-0.634895	-0.630821	-0.626795	-0.622041	-0.616485	-0.609551	-0.603727	-0.59645	-0.588949	-0.579991	-0.570758	-0.561585	-0.551317	-0.540468	-0.529078
		219	-0.678601	-0.677834	-0.678075	-0.678514	-0.677736	-0.677766	-0.677678	-0.677253	-0.677273	-0.677148	-0.675539	-0.675009	-0.676294	-0.674942	-0.674282	-0.673734	-0.671625	-0.669188	-0.669028	-0.664825	-0.665038	-0.662525	-0.657182	-0.656786	-0.653953	-0.651416	-0.649405	-0.648536	-0.644492	-0.642464	-0.64045	-0.636864	-0.633249	-0.629607	-0.624758	-0.620514	-0.614432	-0.609108	-0.601898	-0.594334	-0.586633	-0.578699	-0.569825	-0.559707	-0.549431	-0.538112	-0.526393
		220	-0.678125	-0.67812	-0.677285	-0.677425	-0.678172	-0.677045	-0.677107	-0.67714	-0.676568	-0.67556	-0.674353	-0.67428	-0.673832	-0.673412	-0.671968	-0.671064	-0.671388	-0.669305	-0.667432	-0.665234	-0.663167	-0.659042	-0.659143	-0.655806	-0.654877	-0.65044	-0.647708	-0.645716	-0.644693	-0.641645	-0.639137	-0.635769	-0.632276	-0.628238	-0.62395	-0.618383	-0.613201	-0.606887	-0.599874	-0.592824	-0.584868	-0.577027	-0.567629	-0.557447	-0.546387	-0.535544	-0.523826
		221	-0.677739	-0.67777	-0.677093	-0.677229	-0.677654	-0.677897	-0.677555	-0.676046	-0.676137	-0.674663	-0.673912	-0.673085	-0.674591	-0.672809	-0.671687	-0.672427	-0.667614	-0.668767	-0.665803	-0.665095	-0.66258	-0.660658	-0.656867	-0.654089	-0.652677	-0.649078	-0.647151	-0.646412	-0.64232	-0.640875	-0.637692	-0.634134	-0.630856	-0.626953	-0.622661	-0.617711	-0.611459	-0.605138	-0.598743	-0.591122	-0.583077	-0.575717	-0.565546	-0.554594	-0.544388	-0.533706	-0.521423
		222	-0.677913	-0.676529	-0.677161	-0.677247	-0.676693	-0.676792	-0.676604	-0.676876	-0.675338	-0.674801	-0.674954	-0.673774	-0.673856	-0.672679	-0.67061	-0.670158	-0.670678	-0.668219	-0.666678	-0.664259	-0.662572	-0.658776	-0.65482	-0.653601	-0.650295	-0.648938	-0.646334	-0.643624	-0.642794	-0.640104	-0.63677	-0.633923	-0.629521	-0.625349	-0.621617	-0.616554	-0.61046	-0.604362	-0.597544	-0.589793	-0.581764	-0.572759	-0.563806	-0.554219	-0.542859	-0.530586	-0.519311
		223	-0.677721	-0.677756	-0.677886	-0.676997	-0.677219	-0.676188	-0.676543	-0.67564	-0.67475	-0.673958	-0.673352	-0.673725	-0.670967	-0.6726	-0.670482	-0.671066	-0.668827	-0.66855	-0.665714	-0.663053	-0.660865	-0.660164	-0.656504	-0.655088	-0.651224	-0.648517	-0.644687	-0.642999	-0.640977	-0.638417	-0.636032	-0.633649	-0.628911	-0.62465	-0.619844	-0.613999	-0.608457	-0.601829	-0.595532	-0.588067	-0.579828	-0.570978	-0.561201	-0.550944	-0.54057	-0.528712	-0.517061
		224	-0.677514	-0.676519	-0.6763	-0.677168	-0.676738	-0.676571	-0.676234	-0.67527	-0.674632	-0.673362	-0.672537	-0.672795	-0.672048	-0.671494	-0.67093	-0.670018	-0.667675	-0.666804	-0.664207	-0.662588	-0.659076	-0.657966	-0.655639	-0.651574	-0.649616	-0.647067	-0.644853	-0.642069	-0.64023	-0.638246	-0.634713	-0.631415	-0.627406	-0.623023	-0.618695	-0.61312	-0.607338	-0.601284	-0.593626	-0.586239	-0.578234	-0.569011	-0.559455	-0.548955	-0.538246	-0.526697	-0.513226
		225	-0.677107	-0.677145	-0.676566	-0.676912	-0.675649	-0.676267	-0.676185	-0.675083	-0.674688	-0.672551	-0.672768	-0.671378	-0.670894	-0.671156	-0.671681	-0.670432	-0.668706	-0.664762	-0.663752	-0.662472	-0.658622	-0.657156	-0.654649	-0.65074	-0.648257	-0.646622	-0.644024	-0.641992	-0.639279	-0.636723	-0.63346	-0.630285	-0.626639	-0.622206	-0.617699	-0.612348	-0.606556	-0.599876	-0.59191	-0.584308	-0.576624	-0.567796	-0.557524	-0.546936	-0.536228	-0.524299	-0.511119
		226	-0.676797	-0.676783	-0.675859	-0.676093	-0.676102	-0.675924	-0.676026	-0.675158	-0.673693	-0.67338	-0.671579	-0.671623	-0.671519	-0.67089	-0.668292	-0.668896	-0.667516	-0.665812	-0.662966	-0.661745	-0.658952	-0.654671	-0.653043	-0.650626	-0.647491	-0.647445	-0.641759	-0.640596	-0.638247	-0.636551	-0.632632	-0.629707	-0.625354	-0.620745	-0.615265	-0.611571	-0.604628	-0.598204	-0.591109	-0.583917	-0.574161	-0.565692	-0.555948	-0.545281	-0.53422	-0.522087	-0.509565
		227	-0.676736	-0.677143	-0.676482	-0.676465	-0.676505	-0.675962	-0.674293	-0.674648	-0.673657	-0.672974	-0.672954	-0.670684	-0.672048	-0.672356	-0.669087	-0.667931	-0.665553	-0.665989	-0.663452	-0.661355	-0.659776	-0.655895	-0.65219	-0.648554	-0.648748	-0.644454	-0.642575	-0.638957	-0.638164	-0.634849	-0.631728	-0.627341	-0.624288	-0.620016	-0.615157	-0.608812	-0.602479	-0.596436	-0.588977	-0.580931	-0.572739	-0.563327	-0.553411	-0.542558	-0.531094	-0.519731	-0.506275
		228	-0.676015	-0.676473	-0.675117	-0.675421	-0.675463	-0.675132	-0.675471	-0.675015	-0.674187	-0.6734	-0.672188	-0.671985	-0.668745	-0.669395	-0.668626	-0.667472	-0.66529	-0.665022	-0.661397	-0.660118	-0.65784	-0.655916	-0.650745	-0.649876	-0.646801	-0.644516	-0.641485	-0.638614	-0.635636	-0.633151	-0.629908	-0.626949	-0.622323	-0.616749	-0.613078	-0.60726	-0.601353	-0.594328	-0.58664	-0.578552	-0.570311	-0.561395	-0.550523	-0.539913	-0.527905	-0.516112	-0.503154
		229	-0.676075	-0.676585	-0.675599	-0.675319	-0.6751	-0.675646	-0.675598	-0.673617	-0.673564	-0.670989	-0.671074	-0.670058	-0.669433	-0.66884	-0.667183	-0.665962	-0.666273	-0.662158	-0.662726	-0.658735	-0.656278	-0.654958	-0.650644	-0.648268	-0.644458	-0.642756	-0.640318	-0.637285	-0.636139	-0.633002	-0.629246	-0.625901	-0.621616	-0.616249	-0.611915	-0.606245	-0.599812	-0.592728	-0.584964	-0.576886	-0.568639	-0.559217	-0.548811	-0.537737	-0.525748	-0.513989	-0.500889
		230	-0.676617	-0.676307	-0.675084	-0.675508	-0.674341	-0.674317	-0.6748	-0.673944	-0.674091	-0.672889	-0.670612	-0.668895	-0.668098	-0.668542	-0.666435	-0.66757	-0.665503	-0.662597	-0.661311	-0.659227	-0.655814	-0.653765	-0.649931	-0.648414	-0.643886	-0.6412	-0.638625	-0.636424	-0.633407	-0.631129	-0.627669	-0.624606	-0.61985	-0.61627	-0.610336	-0.605163	-0.597587	-0.591343	-0.583403	-0.5756	-0.566338	-0.556791	-0.546777	-0.535561	-0.523403	-0.510752	-0.497989
		231	-0.676342	-0.676007	-0.675577	-0.674756	-0.674317	-0.674854	-0.674138	-0.67282	-0.672995	-0.671756	-0.671331	-0.669074	-0.668603	-0.669213	-0.667097	-0.667253	-0.666199	-0.66202	-0.659857	-0.658622	-0.651916	-0.653865	-0.650623	-0.647228	-0.645681	-0.641229	-0.637478	-0.635139	-0.632312	-0.629705	-0.626939	-0.623007	-0.619221	-0.613963	-0.608322	-0.602948	-0.59664	-0.58935	-0.58153	-0.573383	-0.563833	-0.554471	-0.544291	-0.533259	-0.520862	-0.508749	-0.494257
		232	-0.676725	-0.675023	-0.675107	-0.674404	-0.67432	-0.674016	-0.67389	-0.673828	-0.672299	-0.670232	-0.668627	-0.668968	-0.669356	-0.667718	-0.665628	-0.66558	-0.663055	-0.662831	-0.660316	-0.655684	-0.654083	-0.654047	-0.648998	-0.647035	-0.642829	-0.639956	-0.637475	-0.635709	-0.631221	-0.62915	-0.625646	-0.621829	-0.617247	-0.612117	-0.606988	-0.600381	-0.595065	-0.587315	-0.579448	-0.570444	-0.561544	-0.552312	-0.540848	-0.529728	-0.518137	-0.505204	-0.490745
		233	-0.675779	-0.675846	-0.675627	-0.674271	-0.674469	-0.672977	-0.673075	-0.673494	-0.671814	-0.671773	-0.669896	-0.668155	-0.666969	-0.66648	-0.665548	-0.664742	-0.663839	-0.66194	-0.657665	-0.657697	-0.655185	-0.651725	-0.648236	-0.644298	-0.641977	-0.639314	-0.637486	-0.6329	-0.631001	-0.628456	-0.624559	-0.620936	-0.617401	-0.611629	-0.605879	-0.59997	-0.593576	-0.585684	-0.577638	-0.570493	-0.560754	-0.550851	-0.539979	-0.528039	-0.515369	-0.503966	-0.489503
		234	-0.676089	-0.675431	-0.675057	-0.675427	-0.674913	-0.673715	-0.673739	-0.671988	-0.671677	-0.669787	-0.670132	-0.669229	-0.666347	-0.665817	-0.663061	-0.664077	-0.66296	-0.660754	-0.661315	-0.655183	-0.652748	-0.650585	-0.646232	-0.645421	-0.640972	-0.637802	-0.635676	-0.633507	-0.630514	-0.627731	-0.622876	-0.619535	-0.615603	-0.610433	-0.604113	-0.598714	-0.592015	-0.584393	-0.576738	-0.56789	-0.558509	-0.548785	-0.537547	-0.526153	-0.51421	-0.500402	-0.487369
		235	-0.675559	-0.675147	-0.674372	-0.674348	-0.673592	-0.673621	-0.673485	-0.67311	-0.67062	-0.669961	-0.668097	-0.667277	-0.666585	-0.665509	-0.664306	-0.662304	-0.663722	-0.659906	-0.659173	-0.655546	-0.65166	-0.650477	-0.647072	-0.644437	-0.642678	-0.637457	-0.63492	-0.632684	-0.629286	-0.625989	-0.622047	-0.618361	-0.613885	-0.6092	-0.603153	-0.59709	-0.590795	-0.583839	-0.575522	-0.566523	-0.557525	-0.546693	-0.535708	-0.523927	-0.511841	-0.498028	-0.484185
		236	-0.676068	-0.675605	-0.675102	-0.673916	-0.673167	-0.673622	-0.671728	-0.672196	-0.670781	-0.670466	-0.66891	-0.668323	-0.665453	-0.665152	-0.665317	-0.663469	-0.661959	-0.659923	-0.656784	-0.654449	-0.652032	-0.648722	-0.645728	-0.643108	-0.63931	-0.635945	-0.633481	-0.629726	-0.627192	-0.624441	-0.621538	-0.616681	-0.612772	-0.607414	-0.601062	-0.595002	-0.588511	-0.581054	-0.572552	-0.564155	-0.554625	-0.544052	-0.532586	-0.521096	-0.508755	-0.494791	-0.481171
		237	-0.675351	-0.675448	-0.67409	-0.673216	-0.673032	-0.673019	-0.672478	-0.671346	-0.67085	-0.669039	-0.668828	-0.667542	-0.666379	-0.663667	-0.663171	-0.662088	-0.658444	-0.659135	-0.655929	-0.653569	-0.652951	-0.648448	-0.645592	-0.643149	-0.638615	-0.635453	-0.633029	-0.629215	-0.627053	-0.622538	-0.620054	-0.616582	-0.612083	-0.605897	-0.600603	-0.594923	-0.587256	-0.579933	-0.571298	-0.561879	-0.552799	-0.542494	-0.531238	-0.517933	-0.505995	-0.492128	-0.477845
		238	-0.675013	-0.674851	-0.673275	-0.67307	-0.673438	-0.672123	-0.672262	-0.671524	-0.671073	-0.669795	-0.666915	-0.66721	-0.66481	-0.664602	-0.663215	-0.662021	-0.659368	-0.660083	-0.655023	-0.653943	-0.650832	-0.646984	-0.645781	-0.640589	-0.638821	-0.635916	-0.632458	-0.62887	-0.625761	-0.622447	-0.619345	-0.614747	-0.610136	-0.605612	-0.599227	-0.591759	-0.585856	-0.57716	-0.56874	-0.560104	-0.55035	-0.539016	-0.529369	-0.51614	-0.503165	-0.489891	-0.475507
		239	-0.675282	-0.674616	-0.673612	-0.67328	-0.672956	-0.671859	-0.67077	-0.669661	-0.670151	-0.668695	-0.667903	-0.667153	-0.665358	-0.663634	-0.664405	-0.6627	-0.658785	-0.6575	-0.654821	-0.652152	-0.64886	-0.646937	-0.64451	-0.640725	-0.635623	-0.632802	-0.630985	-0.627844	-0.624875	-0.620943	-0.617831	-0.612565	-0.609045	-0.603216	-0.59731	-0.590486	-0.583066	-0.575336	-0.567563	-0.558443	-0.548071	-0.537208	-0.525767	-0.513443	-0.500354	-0.487342	-0.471841
		240	-0.675577	-0.674598	-0.673844	-0.67305	-0.672378	-0.671977	-0.671717	-0.671055	-0.670253	-0.669145	-0.665655	-0.665929	-0.664585	-0.663105	-0.662496	-0.66004	-0.658793	-0.657375	-0.65436	-0.651492	-0.647927	-0.646885	-0.642954	-0.639757	-0.636415	-0.632587	-0.630809	-0.626554	-0.623534	-0.619868	-0.617106	-0.612305	-0.607937	-0.601728	-0.595902	-0.588738	-0.581834	-0.574351	-0.565863	-0.556483	-0.545838	-0.535	-0.524	-0.511445	-0.497362	-0.484097	-0.468596
		241	-0.674756	-0.674213	-0.673361	-0.672979	-0.672314	-0.672097	-0.671395	-0.669961	-0.668609	-0.667988	-0.667053	-0.665722	-0.663162	-0.664046	-0.660986	-0.659733	-0.658795	-0.657788	-0.654979	-0.650834	-0.650368	-0.645667	-0.641711	-0.638201	-0.634795	-0.632619	-0.629513	-0.625756	-0.621951	-0.619519	-0.615303	-0.610923	-0.606631	-0.600763	-0.594272	-0.587224	-0.58013	-0.572563	-0.564485	-0.55388	-0.544406	-0.533351	-0.521379	-0.508031	-0.494704	-0.481061	-0.465811
		242	-0.673708	-0.67306	-0.673448	-0.672437	-0.6724	-0.671222	-0.670282	-0.669645	-0.669372	-0.666383	-0.666283	-0.664841	-0.66272	-0.662356	-0.660756	-0.657444	-0.656667	-0.654479	-0.652505	-0.649998	-0.648116	-0.645663	-0.642303	-0.636506	-0.634824	-0.631364	-0.627455	-0.624818	-0.620301	-0.617287	-0.613839	-0.608863	-0.60469	-0.598839	-0.592328	-0.585726	-0.577629	-0.569841	-0.561009	-0.551251	-0.54065	-0.529693	-0.517617	-0.504953	-0.491191	-0.476381	-0.461388
		243	-0.673386	-0.674004	-0.673443	-0.67301	-0.670797	-0.670931	-0.670714	-0.670634	-0.668445	-0.667405	-0.665685	-0.664678	-0.662269	-0.662565	-0.658984	-0.658895	-0.656847	-0.654912	-0.653419	-0.649631	-0.647682	-0.643693	-0.641503	-0.63715	-0.634092	-0.630822	-0.628353	-0.626083	-0.620819	-0.618147	-0.613196	-0.609786	-0.604494	-0.598578	-0.592154	-0.584927	-0.577664	-0.569474	-0.560442	-0.551361	-0.539894	-0.529784	-0.516689	-0.504582	-0.490524	-0.476252	-0.461085
		244	-0.673674	-0.67345	-0.672586	-0.672355	-0.671661	-0.670299	-0.670019	-0.67016	-0.667686	-0.667989	-0.665124	-0.664116	-0.662603	-0.663057	-0.660521	-0.658826	-0.655287	-0.655579	-0.650812	-0.650406	-0.645985	-0.643432	-0.639221	-0.636132	-0.63294	-0.629866	-0.628015	-0.623723	-0.61941	-0.616974	-0.612773	-0.60807	-0.603208	-0.597242	-0.5908	-0.583809	-0.576825	-0.567299	-0.558392	-0.549835	-0.538934	-0.527704	-0.515491	-0.502317	-0.488544	-0.473289	-0.458465
		245	-0.674396	-0.673086	-0.672459	-0.671796	-0.671041	-0.670582	-0.669954	-0.669559	-0.667701	-0.667718	-0.664703	-0.663359	-0.661427	-0.661011	-0.659259	-0.65996	-0.656287	-0.654207	-0.650063	-0.647136	-0.647307	-0.641277	-0.63974	-0.636604	-0.632362	-0.629952	-0.624399	-0.622906	-0.619373	-0.614875	-0.611797	-0.606772	-0.602084	-0.596492	-0.589562	-0.581952	-0.574926	-0.567231	-0.557398	-0.547891	-0.536905	-0.525988	-0.513766	-0.500497	-0.486091	-0.471671	-0.456156
		246	-0.673951	-0.673481	-0.673286	-0.672405	-0.671492	-0.671068	-0.669557	-0.669463	-0.667892	-0.667536	-0.66487	-0.663202	-0.661033	-0.661036	-0.660809	-0.658057	-0.656233	-0.655678	-0.650956	-0.647516	-0.647543	-0.64226	-0.639727	-0.635102	-0.63117	-0.628929	-0.625388	-0.622091	-0.618517	-0.615496	-0.610016	-0.605851	-0.600954	-0.595236	-0.588667	-0.581274	-0.574353	-0.564706	-0.556828	-0.546165	-0.535583	-0.524286	-0.512258	-0.498057	-0.48468	-0.469766	-0.45393
		247	-0.673846	-0.67386	-0.672404	-0.671923	-0.671428	-0.671051	-0.670141	-0.6692	-0.667485	-0.665237	-0.664462	-0.662108	-0.662882	-0.661303	-0.659386	-0.658395	-0.655087	-0.653462	-0.650717	-0.648487	-0.64446	-0.64146	-0.63804	-0.635009	-0.629861	-0.627192	-0.625032	-0.620899	-0.617936	-0.613607	-0.609201	-0.605644	-0.600453	-0.594647	-0.587359	-0.580816	-0.572896	-0.564295	-0.554618	-0.545235	-0.533669	-0.522567	-0.509949	-0.49613	-0.482237	-0.468036	-0.451439
		248	-0.674363	-0.673271	-0.672376	-0.671823	-0.671032	-0.66972	-0.669781	-0.667942	-0.667735	-0.665558	-0.664514	-0.663319	-0.660924	-0.66058	-0.659732	-0.657513	-0.656627	-0.654234	-0.6506	-0.646238	-0.643798	-0.641407	-0.637619	-0.634077	-0.630877	-0.627418	-0.622977	-0.620157	-0.616419	-0.613246	-0.608547	-0.604003	-0.59953	-0.592706	-0.5863	-0.579655	-0.570599	-0.562772	-0.553045	-0.542918	-0.531794	-0.520151	-0.507764	-0.493847	-0.480275	-0.464475	-0.448584
		249	-0.673957	-0.673131	-0.672228	-0.670766	-0.670318	-0.670061	-0.669574	-0.668189	-0.667203	-0.666495	-0.663826	-0.662983	-0.660556	-0.659994	-0.658438	-0.655218	-0.655877	-0.654116	-0.65129	-0.646687	-0.643419	-0.641145	-0.636068	-0.635035	-0.630482	-0.626772	-0.622713	-0.618812	-0.616746	-0.612688	-0.608479	-0.603081	-0.598273	-0.591524	-0.585044	-0.577766	-0.56955	-0.561253	-0.552208	-0.540387	-0.530153	-0.518514	-0.505122	-0.49211	-0.477141	-0.462474	-0.445692
		250	-0.673985	-0.672974	-0.671928	-0.671312	-0.670148	-0.670678	-0.669384	-0.66796	-0.667184	-0.666443	-0.66185	-0.662008	-0.661266	-0.659098	-0.657509	-0.655921	-0.65356	-0.651639	-0.649328	-0.647662	-0.642942	-0.640446	-0.636667	-0.633706	-0.629794	-0.627437	-0.622665	-0.618101	-0.615645	-0.611254	-0.607298	-0.60254	-0.597216	-0.590654	-0.583882	-0.576674	-0.568529	-0.559564	-0.550094	-0.539336	-0.528171	-0.517132	-0.503594	-0.48988	-0.475779	-0.459946	-0.444164
		251	-0.672944	-0.673353	-0.672505	-0.670845	-0.669854	-0.669632	-0.669243	-0.667681	-0.665946	-0.66545	-0.663357	-0.661589	-0.65986	-0.657633	-0.658074	-0.656014	-0.653906	-0.651679	-0.648419	-0.645896	-0.64443	-0.640713	-0.636488	-0.630967	-0.629184	-0.624662	-0.621294	-0.618043	-0.613553	-0.610326	-0.606973	-0.601363	-0.59593	-0.590143	-0.58291	-0.575119	-0.567845	-0.558428	-0.548953	-0.538208	-0.526897	-0.515056	-0.501525	-0.488421	-0.473226	-0.45785	-0.441769
		252	-0.673895	-0.672769	-0.671678	-0.670754	-0.670663	-0.669025	-0.668068	-0.667967	-0.666782	-0.662883	-0.662889	-0.660922	-0.660632	-0.659824	-0.657786	-0.655834	-0.654569	-0.650226	-0.64983	-0.646814	-0.642995	-0.63908	-0.63527	-0.63035	-0.62782	-0.624653	-0.621143	-0.616534	-0.614471	-0.610431	-0.604555	-0.600958	-0.594552	-0.589131	-0.582062	-0.575043	-0.566622	-0.557237	-0.547592	-0.536968	-0.525743	-0.512618	-0.499891	-0.486488	-0.472448	-0.455479	-0.438291
		253	-0.673407	-0.672746	-0.671553	-0.670841	-0.669507	-0.668214	-0.668264	-0.666937	-0.665883	-0.664903	-0.661551	-0.661033	-0.65935	-0.658537	-0.656759	-0.653651	-0.652715	-0.650435	-0.648737	-0.644453	-0.640082	-0.638321	-0.634331	-0.631314	-0.627852	-0.624622	-0.621444	-0.616712	-0.612964	-0.607743	-0.605194	-0.599338	-0.593321	-0.587987	-0.580602	-0.573749	-0.565439	-0.555909	-0.546372	-0.536121	-0.524179	-0.511531	-0.498793	-0.48486	-0.46948	-0.45398	-0.437553
		254	-0.673232	-0.673008	-0.671718	-0.671964	-0.669453	-0.669241	-0.668761	-0.666629	-0.665731	-0.664089	-0.663517	-0.661849	-0.658642	-0.657693	-0.657288	-0.655537	-0.652223	-0.652341	-0.64875	-0.644189	-0.641229	-0.639695	-0.633671	-0.630573	-0.627316	-0.625506	-0.621045	-0.615645	-0.612725	-0.60809	-0.604195	-0.599106	-0.59344	-0.586157	-0.580336	-0.573007	-0.564054	-0.555181	-0.545055	-0.53425	-0.52265	-0.510647	-0.497164	-0.482936	-0.468173	-0.452026	-0.434893
		255	-0.672414	-0.672457	-0.671547	-0.669979	-0.669102	-0.66998	-0.66819	-0.666701	-0.666141	-0.663464	-0.662189	-0.659951	-0.659491	-0.655603	-0.656085	-0.654112	-0.652212	-0.650448	-0.648419	-0.645622	-0.641114	-0.637294	-0.63511	-0.630482	-0.627566	-0.623105	-0.619811	-0.616113	-0.612055	-0.607649	-0.603114	-0.598113	-0.592708	-0.585746	-0.579207	-0.571392	-0.56282	-0.55432	-0.544123	-0.533104	-0.521666	-0.509579	-0.495684	-0.480684	-0.466492	-0.450769	-0.433256
		256	-0.672735	-0.672208	-0.671196	-0.670577	-0.669586	-0.668662	-0.668301	-0.666499	-0.665123	-0.663996	-0.662513	-0.661394	-0.659716	-0.657032	-0.657655	-0.6542	-0.653323	-0.648352	-0.647035	-0.645709	-0.641046	-0.636991	-0.632325	-0.629221	-0.626318	-0.62162	-0.618507	-0.615451	-0.611119	-0.605853	-0.602352	-0.59759	-0.592358	-0.585361	-0.577729	-0.570961	-0.561783	-0.553154	-0.543043	-0.532895	-0.520914	-0.506996	-0.494812	-0.480412	-0.464815	-0.449119	-0.431442
		257	-0.672753	-0.671946	-0.670781	-0.669291	-0.668949	-0.669755	-0.667849	-0.666662	-0.665067	-0.663979	-0.662743	-0.660135	-0.658935	-0.657103	-0.655563	-0.654869	-0.649983	-0.651172	-0.646047	-0.643565	-0.640553	-0.637643	-0.633678	-0.630555	-0.62547	-0.622072	-0.618741	-0.613802	-0.611949	-0.607529	-0.602988	-0.597859	-0.591323	-0.585284	-0.577486	-0.569939	-0.56086	-0.552578	-0.541879	-0.531822	-0.519268	-0.507064	-0.492975	-0.478495	-0.463061	-0.447992	-0.430384
		258	-0.672989	-0.672152	-0.671747	-0.669986	-0.668314	-0.668978	-0.667653	-0.666019	-0.665828	-0.664183	-0.662116	-0.659124	-0.657962	-0.659501	-0.65601	-0.654041	-0.652083	-0.649427	-0.646171	-0.642711	-0.638163	-0.638517	-0.632508	-0.62873	-0.626171	-0.622115	-0.616304	-0.613842	-0.610593	-0.605095	-0.601747	-0.596404	-0.590578	-0.584529	-0.577059	-0.568507	-0.561084	-0.550795	-0.54133	-0.530614	-0.517851	-0.505725	-0.491951	-0.47762	-0.461979	-0.445419	-0.428752
		259	-0.673048	-0.671117	-0.670673	-0.669294	-0.669415	-0.669063	-0.667019	-0.666687	-0.664796	-0.664341	-0.661429	-0.658904	-0.659736	-0.657367	-0.655776	-0.652398	-0.65291	-0.64839	-0.647258	-0.643738	-0.638031	-0.636467	-0.632341	-0.627445	-0.623003	-0.619807	-0.617676	-0.613465	-0.609753	-0.605637	-0.600688	-0.595859	-0.589874	-0.584002	-0.576389	-0.568663	-0.559671	-0.550303	-0.539789	-0.529028	-0.516459	-0.504187	-0.490421	-0.476117	-0.460997	-0.444245	-0.426829
		260	-0.672632	-0.672175	-0.670784	-0.669013	-0.66827	-0.66753	-0.66712	-0.666138	-0.664295	-0.662751	-0.661093	-0.660503	-0.658334	-0.656703	-0.654574	-0.653763	-0.650213	-0.64768	-0.646084	-0.643241	-0.639898	-0.636068	-0.631973	-0.628953	-0.624059	-0.620909	-0.617951	-0.6126	-0.609439	-0.604474	-0.600142	-0.595014	-0.588436	-0.583238	-0.575424	-0.566286	-0.558281	-0.548648	-0.538953	-0.52676	-0.515865	-0.503428	-0.488807	-0.474777	-0.459024	-0.443117	-0.425334
		261	-0.67233	-0.671707	-0.670938	-0.669725	-0.668898	-0.668212	-0.667087	-0.665724	-0.663828	-0.662486	-0.661201	-0.659246	-0.658037	-0.656467	-0.654481	-0.65382	-0.648974	-0.647278	-0.645251	-0.643035	-0.640234	-0.63599	-0.631052	-0.627843	-0.624274	-0.619417	-0.61758	-0.612766	-0.608722	-0.604172	-0.599411	-0.593269	-0.588443	-0.582178	-0.574583	-0.566845	-0.558059	-0.548206	-0.538201	-0.526429	-0.51452	-0.501846	-0.488479	-0.473485	-0.458444	-0.441507	-0.424395
		262	-0.671585	-0.671741	-0.6712	-0.669813	-0.669091	-0.667624	-0.666381	-0.665539	-0.664789	-0.663027	-0.660677	-0.659746	-0.657609	-0.657091	-0.655601	-0.652948	-0.649777	-0.647891	-0.64517	-0.642608	-0.638991	-0.635809	-0.632376	-0.627143	-0.624495	-0.621157	-0.617632	-0.613212	-0.60821	-0.604331	-0.599129	-0.594223	-0.587874	-0.581345	-0.574071	-0.566799	-0.557381	-0.547335	-0.536463	-0.525435	-0.513922	-0.501437	-0.487292	-0.472686	-0.457432	-0.439731	-0.42265
		263	-0.672129	-0.671796	-0.670791	-0.669477	-0.668341	-0.66787	-0.667796	-0.665732	-0.664408	-0.663074	-0.660695	-0.657871	-0.658974	-0.657191	-0.655567	-0.651964	-0.649997	-0.649991	-0.645581	-0.642613	-0.639389	-0.636225	-0.631818	-0.626288	-0.623532	-0.619484	-0.615061	-0.612197	-0.607724	-0.603858	-0.599719	-0.592752	-0.587445	-0.581385	-0.573078	-0.565244	-0.55672	-0.547664	-0.536131	-0.524855	-0.51327	-0.500115	-0.485624	-0.47073	-0.455806	-0.439224	-0.421329
		264	-0.672359	-0.671296	-0.670308	-0.669945	-0.667779	-0.667641	-0.666917	-0.665983	-0.663864	-0.662621	-0.660516	-0.658208	-0.656539	-0.655952	-0.65478	-0.652103	-0.649689	-0.649535	-0.645115	-0.641389	-0.63957	-0.635982	-0.632711	-0.628084	-0.624019	-0.619362	-0.615661	-0.611693	-0.608327	-0.603547	-0.598428	-0.593015	-0.587667	-0.580834	-0.573062	-0.5655	-0.555808	-0.546215	-0.536499	-0.524593	-0.511972	-0.499005	-0.485239	-0.470312	-0.45434	-0.437788	-0.419936
		265	-0.671235	-0.671116	-0.670317	-0.669447	-0.668807	-0.668166	-0.666871	-0.665721	-0.663775	-0.662293	-0.660982	-0.658647	-0.658555	-0.655433	-0.655481	-0.651801	-0.650182	-0.648223	-0.645032	-0.640099	-0.638222	-0.636759	-0.630649	-0.627404	-0.623085	-0.619215	-0.616039	-0.611459	-0.606319	-0.602758	-0.598865	-0.593539	-0.585956	-0.58081	-0.572485	-0.564361	-0.55523	-0.546119	-0.535692	-0.523335	-0.51147	-0.49905	-0.485319	-0.468523	-0.454087	-0.437194	-0.419221
		266	-0.672512	-0.67114	-0.669521	-0.669662	-0.668473	-0.668391	-0.666801	-0.66531	-0.663565	-0.662911	-0.660872	-0.657684	-0.657859	-0.655165	-0.654404	-0.652842	-0.650587	-0.647455	-0.645771	-0.640385	-0.637953	-0.634131	-0.631948	-0.626909	-0.622538	-0.618738	-0.615159	-0.611454	-0.607604	-0.602448	-0.597899	-0.592414	-0.586934	-0.579542	-0.571966	-0.564784	-0.55498	-0.545873	-0.535196	-0.523229	-0.510914	-0.498364	-0.484218	-0.469793	-0.453004	-0.436054	-0.418064
		267	-0.671987	-0.671079	-0.670645	-0.669446	-0.66749	-0.667147	-0.665934	-0.664909	-0.663219	-0.662328	-0.661094	-0.659477	-0.657847	-0.655661	-0.652661	-0.649886	-0.65103	-0.647	-0.645402	-0.641366	-0.638144	-0.634546	-0.631769	-0.626098	-0.621627	-0.61846	-0.615062	-0.610963	-0.607621	-0.602055	-0.597361	-0.592111	-0.586876	-0.579034	-0.572068	-0.563598	-0.554311	-0.544954	-0.534042	-0.523057	-0.510714	-0.498018	-0.482983	-0.468522	-0.453137	-0.436246	-0.417351
		268	-0.672163	-0.671641	-0.67012	-0.669167	-0.668108	-0.667413	-0.666433	-0.665595	-0.663744	-0.662992	-0.659822	-0.659514	-0.657051	-0.653546	-0.654594	-0.651844	-0.650735	-0.646187	-0.643439	-0.640825	-0.636011	-0.634615	-0.629527	-0.627826	-0.622935	-0.620232	-0.615147	-0.610429	-0.607675	-0.601959	-0.597546	-0.592799	-0.585358	-0.579105	-0.572852	-0.564012	-0.554418	-0.545182	-0.533571	-0.522708	-0.509939	-0.496851	-0.483203	-0.468116	-0.45176	-0.434538	-0.416338
		269	-0.67119	-0.671365	-0.669381	-0.668785	-0.667661	-0.668175	-0.666785	-0.664465	-0.664043	-0.663454	-0.66062	-0.65926	-0.656984	-0.652966	-0.655428	-0.651774	-0.650836	-0.647246	-0.644386	-0.641503	-0.639121	-0.634185	-0.63112	-0.627541	-0.622775	-0.618543	-0.614821	-0.610509	-0.607895	-0.601612	-0.59718	-0.591525	-0.585848	-0.579551	-0.571738	-0.563694	-0.553452	-0.545296	-0.533636	-0.522467	-0.509675	-0.496858	-0.482862	-0.467772	-0.451019	-0.433829	-0.415959
		270	-0.672338	-0.671132	-0.669986	-0.668365	-0.668056	-0.666008	-0.666084	-0.664507	-0.664243	-0.661114	-0.659554	-0.657874	-0.655064	-0.654562	-0.65441	-0.652028	-0.649784	-0.646949	-0.643397	-0.640671	-0.637144	-0.633628	-0.630321	-0.626545	-0.622676	-0.619851	-0.615008	-0.609963	-0.606688	-0.601264	-0.597127	-0.591474	-0.584979	-0.578828	-0.570508	-0.56347	-0.553338	-0.54443	-0.533516	-0.522165	-0.50936	-0.496449	-0.482243	-0.467208	-0.450472	-0.433222	-0.415744
		271	-0.672699	-0.670758	-0.671343	-0.668856	-0.668247	-0.666983	-0.666689	-0.664196	-0.664485	-0.662056	-0.659641	-0.656875	-0.65607	-0.65602	-0.654187	-0.653006	-0.649622	-0.647449	-0.645996	-0.641827	-0.63888	-0.632647	-0.630012	-0.627763	-0.623667	-0.618246	-0.615101	-0.610375	-0.606525	-0.601543	-0.596424	-0.591773	-0.585349	-0.577951	-0.570949	-0.562188	-0.553261	-0.543635	-0.533311	-0.521066	-0.50851	-0.49522	-0.481576	-0.466424	-0.450708	-0.432676	-0.415179
		272	-0.671668	-0.671035	-0.67008	-0.669453	-0.666911	-0.667432	-0.666884	-0.665443	-0.662906	-0.661717	-0.659882	-0.658113	-0.657422	-0.656266	-0.653729	-0.649833	-0.649581	-0.646669	-0.643218	-0.639997	-0.638061	-0.633877	-0.630485	-0.626095	-0.623279	-0.619287	-0.614484	-0.610314	-0.607207	-0.601333	-0.596387	-0.59081	-0.585946	-0.577621	-0.571569	-0.563004	-0.553274	-0.544055	-0.532336	-0.520494	-0.509361	-0.495444	-0.480491	-0.466248	-0.450052	-0.432796	-0.414516
		273	-0.671815	-0.67047	-0.669219	-0.668714	-0.667285	-0.665862	-0.666735	-0.665567	-0.663136	-0.662306	-0.660812	-0.657628	-0.655827	-0.654618	-0.653869	-0.650714	-0.649047	-0.646245	-0.644672	-0.639935	-0.63872	-0.634008	-0.629081	-0.626241	-0.621718	-0.616981	-0.614134	-0.610003	-0.60637	-0.601951	-0.596555	-0.591004	-0.584228	-0.579239	-0.570023	-0.562118	-0.553622	-0.542999	-0.532514	-0.52046	-0.50868	-0.495134	-0.480911	-0.465297	-0.449262	-0.432341	-0.414294
		274	-0.671664	-0.671079	-0.669568	-0.668652	-0.667894	-0.666715	-0.664747	-0.664092	-0.664105	-0.661613	-0.660481	-0.658536	-0.656285	-0.652806	-0.652487	-0.651369	-0.649114	-0.646422	-0.644924	-0.641312	-0.639636	-0.634198	-0.629627	-0.626534	-0.623086	-0.617517	-0.615345	-0.610499	-0.605318	-0.601427	-0.595856	-0.591267	-0.585741	-0.577567	-0.571234	-0.561838	-0.553921	-0.543596	-0.532958	-0.521446	-0.508357	-0.49486	-0.480626	-0.465603	-0.449853	-0.432249	-0.414769
		275	-0.671184	-0.670789	-0.670209	-0.669211	-0.667182	-0.667038	-0.667258	-0.664898	-0.662622	-0.66174	-0.661051	-0.658229	-0.656368	-0.654174	-0.652875	-0.650874	-0.649395	-0.646974	-0.644756	-0.64054	-0.637439	-0.633534	-0.630988	-0.626414	-0.622391	-0.617653	-0.614757	-0.610161	-0.60607	-0.601478	-0.595719	-0.590976	-0.585346	-0.578186	-0.570789	-0.561962	-0.553704	-0.543781	-0.532167	-0.521097	-0.508331	-0.495806	-0.480909	-0.465984	-0.449227	-0.432614	-0.414276
		276	-0.671315	-0.670956	-0.66974	-0.669707	-0.66658	-0.666925	-0.666469	-0.664482	-0.663739	-0.660627	-0.65986	-0.656553	-0.657627	-0.654114	-0.654363	-0.652534	-0.649205	-0.647484	-0.643013	-0.642965	-0.63556	-0.634659	-0.631427	-0.625763	-0.621526	-0.618701	-0.615078	-0.611015	-0.605888	-0.601679	-0.596994	-0.591031	-0.584309	-0.577517	-0.570636	-0.562186	-0.553911	-0.543029	-0.532331	-0.520743	-0.50848	-0.4959	-0.481115	-0.466124	-0.44972	-0.43212	-0.414094
		277	-0.671008	-0.671574	-0.670461	-0.669165	-0.667565	-0.667016	-0.666322	-0.665134	-0.66355	-0.66242	-0.66017	-0.656768	-0.655632	-0.654723	-0.653907	-0.651469	-0.64939	-0.648697	-0.642793	-0.640637	-0.637347	-0.633134	-0.629863	-0.62651	-0.622639	-0.618951	-0.615177	-0.610816	-0.607258	-0.602441	-0.596243	-0.591542	-0.58579	-0.578335	-0.571218	-0.562284	-0.552747	-0.542762	-0.532594	-0.521154	-0.508804	-0.496005	-0.481238	-0.466797	-0.449287	-0.433197	-0.41444
		278	-0.671571	-0.67091	-0.670655	-0.66912	-0.667721	-0.665787	-0.66637	-0.664525	-0.663006	-0.660422	-0.659784	-0.658515	-0.65651	-0.653664	-0.654803	-0.652775	-0.650711	-0.647383	-0.644701	-0.640352	-0.637584	-0.63512	-0.631586	-0.626497	-0.621978	-0.617897	-0.615072	-0.610481	-0.606071	-0.602388	-0.596303	-0.591609	-0.585035	-0.578357	-0.570857	-0.563168	-0.553846	-0.543071	-0.532789	-0.521093	-0.508487	-0.49543	-0.481162	-0.467231	-0.45018	-0.433001	-0.414576
		279	-0.671288	-0.670408	-0.669756	-0.668692	-0.667823	-0.667801	-0.666225	-0.664176	-0.66339	-0.661766	-0.660034	-0.659812	-0.656476	-0.655969	-0.655748	-0.651685	-0.650404	-0.647794	-0.644909	-0.641839	-0.637759	-0.633972	-0.631961	-0.625219	-0.622024	-0.618736	-0.614188	-0.609626	-0.606812	-0.602009	-0.596269	-0.59137	-0.585192	-0.57881	-0.571062	-0.561928	-0.553551	-0.543906	-0.533482	-0.521284	-0.509536	-0.495798	-0.481788	-0.466554	-0.450341	-0.433454	-0.414836
		280	-0.671422	-0.670382	-0.669373	-0.669062	-0.667289	-0.667001	-0.665492	-0.664089	-0.664538	-0.663124	-0.659953	-0.658536	-0.655776	-0.656309	-0.653133	-0.652098	-0.649037	-0.647412	-0.644398	-0.640731	-0.636925	-0.636247	-0.629426	-0.626385	-0.622116	-0.617751	-0.615373	-0.60946	-0.607089	-0.601581	-0.59637	-0.591316	-0.585728	-0.578438	-0.571945	-0.563841	-0.55356	-0.544587	-0.532548	-0.521773	-0.50871	-0.496964	-0.482255	-0.466479	-0.450565	-0.434156	-0.415052
		281	-0.671356	-0.670478	-0.670056	-0.669071	-0.667753	-0.667187	-0.666432	-0.66446	-0.663433	-0.66091	-0.660202	-0.65806	-0.655952	-0.655623	-0.65424	-0.65222	-0.65057	-0.647228	-0.643759	-0.640651	-0.638236	-0.635223	-0.632505	-0.627341	-0.623115	-0.618379	-0.614151	-0.6107	-0.606515	-0.601428	-0.59537	-0.591528	-0.586808	-0.57853	-0.571464	-0.563677	-0.554935	-0.544124	-0.533882	-0.521896	-0.510395	-0.496935	-0.483171	-0.467529	-0.451891	-0.434183	-0.416499
		282	-0.671543	-0.671019	-0.669772	-0.668339	-0.667	-0.665908	-0.666004	-0.66532	-0.662534	-0.661048	-0.659008	-0.659284	-0.656005	-0.656444	-0.654336	-0.652409	-0.64976	-0.64806	-0.644398	-0.641959	-0.639605	-0.633856	-0.631047	-0.62648	-0.620887	-0.619223	-0.615253	-0.609999	-0.608208	-0.602543	-0.597293	-0.591396	-0.585551	-0.579002	-0.571886	-0.563684	-0.554637	-0.544401	-0.534234	-0.523899	-0.510267	-0.497276	-0.48354	-0.468617	-0.452416	-0.43545	-0.418278
		283	-0.671202	-0.670392	-0.669876	-0.668402	-0.667638	-0.666722	-0.666684	-0.664595	-0.663515	-0.661571	-0.65958	-0.659171	-0.656655	-0.654848	-0.654604	-0.653382	-0.649847	-0.646698	-0.644889	-0.640983	-0.639418	-0.635131	-0.630884	-0.627336	-0.621236	-0.618223	-0.61615	-0.612769	-0.607521	-0.602242	-0.597638	-0.593341	-0.586263	-0.579913	-0.572245	-0.564432	-0.555323	-0.545801	-0.535104	-0.523339	-0.511477	-0.497677	-0.483643	-0.469192	-0.452641	-0.43592	-0.418469
		284	-0.671455	-0.670218	-0.669687	-0.668004	-0.668084	-0.666767	-0.665812	-0.664986	-0.664492	-0.661448	-0.658822	-0.657353	-0.657274	-0.656692	-0.653756	-0.65339	-0.651104	-0.649028	-0.644755	-0.641614	-0.638662	-0.635404	-0.631608	-0.628122	-0.623164	-0.619553	-0.616726	-0.611386	-0.607213	-0.60241	-0.59792	-0.593278	-0.587364	-0.579861	-0.573222	-0.564451	-0.556199	-0.54618	-0.534561	-0.524419	-0.511049	-0.49877	-0.484338	-0.469317	-0.453316	-0.436697	-0.418843
		285	-0.671394	-0.671014	-0.669774	-0.669092	-0.668458	-0.666322	-0.665845	-0.664836	-0.664141	-0.661965	-0.661897	-0.65813	-0.657848	-0.655671	-0.654337	-0.653316	-0.648222	-0.648304	-0.645037	-0.642304	-0.638372	-0.634101	-0.631792	-0.627129	-0.62306	-0.620086	-0.616078	-0.611107	-0.607961	-0.603306	-0.598409	-0.592694	-0.587259	-0.580112	-0.572477	-0.564324	-0.555624	-0.546327	-0.536351	-0.52457	-0.512269	-0.50013	-0.485581	-0.470601	-0.454703	-0.438114	-0.41994
		286	-0.671767	-0.671574	-0.670098	-0.667575	-0.667647	-0.667677	-0.665618	-0.666972	-0.663935	-0.66242	-0.660512	-0.658278	-0.658092	-0.656117	-0.655296	-0.652951	-0.651847	-0.648836	-0.645348	-0.644185	-0.640704	-0.636084	-0.632686	-0.626335	-0.624383	-0.618521	-0.615616	-0.612114	-0.608628	-0.603209	-0.598756	-0.593344	-0.587313	-0.581488	-0.573467	-0.565549	-0.556433	-0.546722	-0.535883	-0.524713	-0.512916	-0.499832	-0.486349	-0.471465	-0.456593	-0.439097	-0.421744
		287	-0.671075	-0.670342	-0.669816	-0.667875	-0.667759	-0.666266	-0.666415	-0.66487	-0.663427	-0.66232	-0.660886	-0.658117	-0.65752	-0.656146	-0.656766	-0.653739	-0.651006	-0.649553	-0.645156	-0.642644	-0.637772	-0.636148	-0.631159	-0.627487	-0.624685	-0.619715	-0.616237	-0.612619	-0.609175	-0.603376	-0.599429	-0.593874	-0.588178	-0.581635	-0.572928	-0.565511	-0.556494	-0.547267	-0.536162	-0.526266	-0.513866	-0.50094	-0.487252	-0.471474	-0.456615	-0.440507	-0.421768
		288	-0.670903	-0.670333	-0.669307	-0.668388	-0.668157	-0.66779	-0.666211	-0.66486	-0.66408	-0.6621	-0.661263	-0.658945	-0.657259	-0.656953	-0.654378	-0.65341	-0.651582	-0.648809	-0.646436	-0.642641	-0.639591	-0.634934	-0.633131	-0.626972	-0.625163	-0.620707	-0.616537	-0.612593	-0.608729	-0.604976	-0.599189	-0.594072	-0.588772	-0.581837	-0.5747	-0.566061	-0.557409	-0.548324	-0.537537	-0.527244	-0.514619	-0.50106	-0.487935	-0.473733	-0.457498	-0.441273	-0.423813
		289	-0.671141	-0.67076	-0.670116	-0.669215	-0.668087	-0.667667	-0.666273	-0.665052	-0.664995	-0.662248	-0.662008	-0.65836	-0.660382	-0.657918	-0.654485	-0.652801	-0.649956	-0.647935	-0.64678	-0.642867	-0.639821	-0.636615	-0.632506	-0.629389	-0.624787	-0.621719	-0.617363	-0.614351	-0.60944	-0.6052	-0.60078	-0.594273	-0.589001	-0.581371	-0.575676	-0.56736	-0.557429	-0.549078	-0.538805	-0.527264	-0.516088	-0.502545	-0.488283	-0.474549	-0.458985	-0.442728	-0.424912
		290	-0.67172	-0.671679	-0.670022	-0.668779	-0.668336	-0.667466	-0.666917	-0.66554	-0.664405	-0.662169	-0.660552	-0.659325	-0.658337	-0.655434	-0.65391	-0.653652	-0.649865	-0.650265	-0.646787	-0.644074	-0.640995	-0.636964	-0.633004	-0.62945	-0.62615	-0.621326	-0.616774	-0.613444	-0.609253	-0.605995	-0.60001	-0.593924	-0.589508	-0.583011	-0.576093	-0.567994	-0.559607	-0.549745	-0.539566	-0.527784	-0.516436	-0.502992	-0.4897	-0.475326	-0.459544	-0.443362	-0.426045
		291	-0.671322	-0.670463	-0.670752	-0.66871	-0.667908	-0.667068	-0.666814	-0.665806	-0.664282	-0.663801	-0.661681	-0.660347	-0.659356	-0.656972	-0.6558	-0.653155	-0.650834	-0.648549	-0.645379	-0.64374	-0.640756	-0.637388	-0.632889	-0.629233	-0.625277	-0.62134	-0.617556	-0.613815	-0.609809	-0.606131	-0.601037	-0.596541	-0.589666	-0.583194	-0.576769	-0.568028	-0.559912	-0.549992	-0.539268	-0.528819	-0.517219	-0.503591	-0.490626	-0.476467	-0.461208	-0.444379	-0.427773
		292	-0.671426	-0.671905	-0.67085	-0.669341	-0.668175	-0.667034	-0.66663	-0.666378	-0.664522	-0.664514	-0.661072	-0.65973	-0.660633	-0.658003	-0.654929	-0.653804	-0.651864	-0.648522	-0.64744	-0.646445	-0.641717	-0.63649	-0.633508	-0.630178	-0.626208	-0.621942	-0.618893	-0.613892	-0.610155	-0.607334	-0.601239	-0.59686	-0.591706	-0.584331	-0.577382	-0.568432	-0.561575	-0.551555	-0.541919	-0.530447	-0.518661	-0.506242	-0.492762	-0.477975	-0.462954	-0.447125	-0.429571
		293	-0.672171	-0.671188	-0.670412	-0.668751	-0.668785	-0.669264	-0.666913	-0.666872	-0.665097	-0.663417	-0.661491	-0.659585	-0.659517	-0.657403	-0.656636	-0.65378	-0.653857	-0.650048	-0.647173	-0.643799	-0.642954	-0.640248	-0.633825	-0.63094	-0.626288	-0.62327	-0.6194	-0.61588	-0.612122	-0.607846	-0.603334	-0.597549	-0.591929	-0.585359	-0.579373	-0.570357	-0.561943	-0.553152	-0.542674	-0.53168	-0.5195	-0.507853	-0.494488	-0.479892	-0.464289	-0.448424	-0.431985
		294	-0.672498	-0.671278	-0.67065	-0.670158	-0.667835	-0.668822	-0.667964	-0.666387	-0.664732	-0.66349	-0.662806	-0.660687	-0.659211	-0.658791	-0.656892	-0.655746	-0.653747	-0.650663	-0.649333	-0.64417	-0.642037	-0.637595	-0.635209	-0.629854	-0.626873	-0.62402	-0.619218	-0.615943	-0.612271	-0.608619	-0.60364	-0.597903	-0.59287	-0.586204	-0.578811	-0.571576	-0.563358	-0.554422	-0.544233	-0.533472	-0.521323	-0.509199	-0.495927	-0.481993	-0.466713	-0.4503	-0.434419
		295	-0.672009	-0.671291	-0.670296	-0.669741	-0.669175	-0.667415	-0.667224	-0.666646	-0.665438	-0.664677	-0.660762	-0.659893	-0.659646	-0.658319	-0.656423	-0.65395	-0.652455	-0.649189	-0.648216	-0.646087	-0.641418	-0.638448	-0.634289	-0.629722	-0.628217	-0.622666	-0.620167	-0.617035	-0.61265	-0.607993	-0.603202	-0.59913	-0.593146	-0.587423	-0.579675	-0.572382	-0.563836	-0.555493	-0.544196	-0.534578	-0.522217	-0.510132	-0.49715	-0.483454	-0.468125	-0.452038	-0.435182
		296	-0.672402	-0.671159	-0.669913	-0.669421	-0.66876	-0.668191	-0.667455	-0.665303	-0.665332	-0.664931	-0.6626	-0.661634	-0.659233	-0.659331	-0.657122	-0.656237	-0.653296	-0.652169	-0.649429	-0.645093	-0.643636	-0.639865	-0.635433	-0.634042	-0.630049	-0.625537	-0.622969	-0.618608	-0.613875	-0.609533	-0.604371	-0.599175	-0.594071	-0.58701	-0.581607	-0.573072	-0.565341	-0.556616	-0.545977	-0.53527	-0.523694	-0.512219	-0.498694	-0.484225	-0.469805	-0.454407	-0.437226
		297	-0.672875	-0.671585	-0.670458	-0.669996	-0.668672	-0.669213	-0.6671	-0.667237	-0.664995	-0.665443	-0.662831	-0.661284	-0.659509	-0.658242	-0.657744	-0.656182	-0.65278	-0.653007	-0.648267	-0.647707	-0.64256	-0.638401	-0.636428	-0.63243	-0.628979	-0.624957	-0.621093	-0.616531	-0.613883	-0.610186	-0.605428	-0.601315	-0.594732	-0.588936	-0.582036	-0.574515	-0.564919	-0.557159	-0.546643	-0.536465	-0.524787	-0.513212	-0.499897	-0.48624	-0.471398	-0.455984	-0.439753
		298	-0.671954	-0.671744	-0.671213	-0.669543	-0.669265	-0.669077	-0.667646	-0.6668	-0.666158	-0.664179	-0.662932	-0.663219	-0.660738	-0.660168	-0.658222	-0.654276	-0.653907	-0.651127	-0.64922	-0.645322	-0.643951	-0.639504	-0.637481	-0.633082	-0.629592	-0.625608	-0.621983	-0.619255	-0.614053	-0.610665	-0.60587	-0.600911	-0.595147	-0.5893	-0.582479	-0.57577	-0.567352	-0.557502	-0.547368	-0.537738	-0.526339	-0.513511	-0.500951	-0.48746	-0.473296	-0.457741	-0.441144
		299	-0.671316	-0.67166	-0.671235	-0.670492	-0.668609	-0.668453	-0.668137	-0.666621	-0.666626	-0.66483	-0.662578	-0.661831	-0.660266	-0.659137	-0.657744	-0.656841	-0.654495	-0.65267	-0.652061	-0.644969	-0.643094	-0.640728	-0.636812	-0.633548	-0.629287	-0.626649	-0.620919	-0.620021	-0.614898	-0.611157	-0.606279	-0.601628	-0.596156	-0.590483	-0.583414	-0.575842	-0.567914	-0.559341	-0.549229	-0.5386	-0.527667	-0.515806	-0.503153	-0.489308	-0.47435	-0.459178	-0.442365
		300	-0.672213	-0.671703	-0.671571	-0.670341	-0.669445	-0.668712	-0.667573	-0.667287	-0.667109	-0.665163	-0.66397	-0.660811	-0.660829	-0.658495	-0.656207	-0.656743	-0.654464	-0.652096	-0.651167	-0.647653	-0.64537	-0.640932	-0.636558	-0.634719	-0.630437	-0.626333	-0.622821	-0.6199	-0.614632	-0.611365	-0.608059	-0.601979	-0.59752	-0.591493	-0.584735	-0.577273	-0.569328	-0.56107	-0.550863	-0.540332	-0.529305	-0.516864	-0.504965	-0.491582	-0.475948	-0.461452	-0.445795
		301	-0.672311	-0.671685	-0.671146	-0.669589	-0.669734	-0.670122	-0.668038	-0.668794	-0.666578	-0.664218	-0.662942	-0.662678	-0.660248	-0.661293	-0.659554	-0.656462	-0.655936	-0.651851	-0.651129	-0.646745	-0.645187	-0.642056	-0.6382	-0.633751	-0.630076	-0.626395	-0.623844	-0.620005	-0.615974	-0.612325	-0.608185	-0.603672	-0.598026	-0.592714	-0.585072	-0.578737	-0.569949	-0.561185	-0.552464	-0.541672	-0.531786	-0.5191	-0.506252	-0.492805	-0.478386	-0.463587	-0.447371
		302	-0.671977	-0.671914	-0.671425	-0.670293	-0.669893	-0.669123	-0.6682	-0.667143	-0.665964	-0.665528	-0.664136	-0.661685	-0.662431	-0.659705	-0.659419	-0.65868	-0.655819	-0.653432	-0.649821	-0.648278	-0.644821	-0.642135	-0.638364	-0.636033	-0.631185	-0.628161	-0.624958	-0.620531	-0.618147	-0.614436	-0.608837	-0.603759	-0.599642	-0.592999	-0.586836	-0.578966	-0.571311	-0.562954	-0.552972	-0.543395	-0.533414	-0.520454	-0.508148	-0.494982	-0.480711	-0.465345	-0.449127
		303	-0.673331	-0.672489	-0.672048	-0.670236	-0.671268	-0.668968	-0.6686	-0.66813	-0.666286	-0.666324	-0.663531	-0.664325	-0.662757	-0.661588	-0.659223	-0.657524	-0.655777	-0.653523	-0.652653	-0.649133	-0.645924	-0.643045	-0.639985	-0.635739	-0.631059	-0.62811	-0.62505	-0.622612	-0.618316	-0.614828	-0.611068	-0.605487	-0.600122	-0.594614	-0.588602	-0.580967	-0.573954	-0.564385	-0.555375	-0.545049	-0.533966	-0.523199	-0.511396	-0.497151	-0.484103	-0.468912	-0.453176
		304	-0.672761	-0.672258	-0.671244	-0.671386	-0.669763	-0.668999	-0.668518	-0.667093	-0.667157	-0.66532	-0.664146	-0.662064	-0.660866	-0.6602	-0.659202	-0.656845	-0.656396	-0.65364	-0.651294	-0.65044	-0.647629	-0.643464	-0.640074	-0.637061	-0.632988	-0.62893	-0.625997	-0.624478	-0.619872	-0.614605	-0.612089	-0.606402	-0.601134	-0.596304	-0.589257	-0.582529	-0.574151	-0.566133	-0.557394	-0.547918	-0.536621	-0.525167	-0.513454	-0.500108	-0.486387	-0.471626	-0.456069
		305	-0.673196	-0.67217	-0.671893	-0.670785	-0.669732	-0.669989	-0.669322	-0.668285	-0.667405	-0.666365	-0.666511	-0.663774	-0.663294	-0.663407	-0.660431	-0.65882	-0.65812	-0.654449	-0.6532	-0.648873	-0.647504	-0.64311	-0.641391	-0.637979	-0.633742	-0.630521	-0.626386	-0.624535	-0.620093	-0.617583	-0.612605	-0.608751	-0.602911	-0.597651	-0.590496	-0.58401	-0.577241	-0.567927	-0.559328	-0.549484	-0.538202	-0.527486	-0.515251	-0.502222	-0.489138	-0.474477	-0.458183
		306	-0.673242	-0.672762	-0.671689	-0.671233	-0.670749	-0.669503	-0.669665	-0.66895	-0.668384	-0.666502	-0.665145	-0.663534	-0.662387	-0.662874	-0.66174	-0.65994	-0.659649	-0.656345	-0.653727	-0.648563	-0.647935	-0.644681	-0.639986	-0.638957	-0.634711	-0.630391	-0.628056	-0.624061	-0.621737	-0.617672	-0.613657	-0.608138	-0.6042	-0.597905	-0.592755	-0.584942	-0.577191	-0.569286	-0.560009	-0.550398	-0.540705	-0.529253	-0.516754	-0.504705	-0.49053	-0.476726	-0.46129
		307	-0.672584	-0.672558	-0.672	-0.671369	-0.67078	-0.670946	-0.669484	-0.669266	-0.668727	-0.667684	-0.666649	-0.665125	-0.66446	-0.662479	-0.66233	-0.658864	-0.657723	-0.656156	-0.652873	-0.6513	-0.650625	-0.644512	-0.641392	-0.638175	-0.634928	-0.631685	-0.628759	-0.626002	-0.623355	-0.618053	-0.613865	-0.611185	-0.605381	-0.599102	-0.59386	-0.587156	-0.578816	-0.57095	-0.562545	-0.55238	-0.541404	-0.530834	-0.518435	-0.506077	-0.493275	-0.47868	-0.464039
		308	-0.673987	-0.673208	-0.672093	-0.672222	-0.669973	-0.671559	-0.670174	-0.669116	-0.668242	-0.666244	-0.666013	-0.664092	-0.664543	-0.663471	-0.661611	-0.660143	-0.658974	-0.656614	-0.656186	-0.652287	-0.649766	-0.647187	-0.641124	-0.640217	-0.63777	-0.633351	-0.629476	-0.62521	-0.622361	-0.619174	-0.615854	-0.610943	-0.606271	-0.600567	-0.594645	-0.588007	-0.580538	-0.571832	-0.563139	-0.553489	-0.54364	-0.532557	-0.520447	-0.508597	-0.495375	-0.481303	-0.465735
		309	-0.673836	-0.67332	-0.672215	-0.672208	-0.670589	-0.67094	-0.670328	-0.670752	-0.669002	-0.667872	-0.666365	-0.665465	-0.664273	-0.662516	-0.661834	-0.660928	-0.660752	-0.657809	-0.657169	-0.652418	-0.648518	-0.647215	-0.644383	-0.638534	-0.636586	-0.634892	-0.629644	-0.627164	-0.623799	-0.618577	-0.615944	-0.612474	-0.608265	-0.602297	-0.595307	-0.589147	-0.581616	-0.574395	-0.565306	-0.5555	-0.545608	-0.535111	-0.522421	-0.510393	-0.496925	-0.484125	-0.469452
		310	-0.673726	-0.673335	-0.672178	-0.671163	-0.671742	-0.67146	-0.669688	-0.670069	-0.668703	-0.668216	-0.666925	-0.666359	-0.664339	-0.664123	-0.662345	-0.660702	-0.660753	-0.658373	-0.656335	-0.652924	-0.649535	-0.646062	-0.644133	-0.641671	-0.63764	-0.635427	-0.631516	-0.627877	-0.625091	-0.621398	-0.61802	-0.613866	-0.608762	-0.602816	-0.597678	-0.591709	-0.58405	-0.575607	-0.567738	-0.558101	-0.547402	-0.536493	-0.525256	-0.513386	-0.501139	-0.48632	-0.471156
		311	-0.673494	-0.673883	-0.672052	-0.672662	-0.671176	-0.671522	-0.669854	-0.670741	-0.669731	-0.667134	-0.667049	-0.666189	-0.666337	-0.663896	-0.663094	-0.660688	-0.660929	-0.656896	-0.657389	-0.653378	-0.651298	-0.648276	-0.645934	-0.641442	-0.639358	-0.634489	-0.632238	-0.628715	-0.626163	-0.621873	-0.618739	-0.614018	-0.60917	-0.604966	-0.598943	-0.59179	-0.584656	-0.576516	-0.568605	-0.559159	-0.549539	-0.538661	-0.526803	-0.515512	-0.50265	-0.488918	-0.474769
		312	-0.673719	-0.67383	-0.673407	-0.672125	-0.672205	-0.671118	-0.67104	-0.670526	-0.668724	-0.66948	-0.667385	-0.665767	-0.666583	-0.665209	-0.664417	-0.663272	-0.660765	-0.660646	-0.660124	-0.654602	-0.652731	-0.650015	-0.645097	-0.643343	-0.638849	-0.635454	-0.633034	-0.630926	-0.626994	-0.623099	-0.619477	-0.615716	-0.61048	-0.605878	-0.598565	-0.593318	-0.585262	-0.578857	-0.570088	-0.560874	-0.551215	-0.540611	-0.529386	-0.516991	-0.504678	-0.491815	-0.47686
		313	-0.67448	-0.674652	-0.672592	-0.672464	-0.67215	-0.671295	-0.671125	-0.670065	-0.669722	-0.669023	-0.668124	-0.666803	-0.666216	-0.666349	-0.663491	-0.662994	-0.661397	-0.658843	-0.658346	-0.655271	-0.651571	-0.651238	-0.648372	-0.643874	-0.640967	-0.6369	-0.632337	-0.630203	-0.626865	-0.62453	-0.621641	-0.617784	-0.612065	-0.606716	-0.600961	-0.594332	-0.586835	-0.579801	-0.571763	-0.562338	-0.552483	-0.542656	-0.531264	-0.520106	-0.507105	-0.494599	-0.479102
		314	-0.674611	-0.674385	-0.67372	-0.673578	-0.672237	-0.672264	-0.671619	-0.671445	-0.670616	-0.668092	-0.667139	-0.667401	-0.667648	-0.666438	-0.667022	-0.66387	-0.663592	-0.661104	-0.657958	-0.65461	-0.654543	-0.650491	-0.648599	-0.643772	-0.640397	-0.637711	-0.635778	-0.633861	-0.628605	-0.624434	-0.621657	-0.618463	-0.61264	-0.609166	-0.602569	-0.596681	-0.589688	-0.581776	-0.573517	-0.565018	-0.554808	-0.545057	-0.534345	-0.522591	-0.509943	-0.496613	-0.483363
		315	-0.674573	-0.673992	-0.67455	-0.673958	-0.672785	-0.672212	-0.672202	-0.670514	-0.671052	-0.670525	-0.668181	-0.670007	-0.66762	-0.665972	-0.664805	-0.664046	-0.663537	-0.664151	-0.659472	-0.656815	-0.654402	-0.650444	-0.648764	-0.644928	-0.642028	-0.639087	-0.63643	-0.632709	-0.629335	-0.627144	-0.623466	-0.619489	-0.615838	-0.609693	-0.604045	-0.597517	-0.590607	-0.583932	-0.575557	-0.567645	-0.557704	-0.54746	-0.536096	-0.524666	-0.512574	-0.499522	-0.485621
		316	-0.674411	-0.675619	-0.673695	-0.673393	-0.672896	-0.672524	-0.671815	-0.671219	-0.671907	-0.669744	-0.668372	-0.669057	-0.667761	-0.66787	-0.664058	-0.665201	-0.662518	-0.662125	-0.659658	-0.657748	-0.65395	-0.652934	-0.650452	-0.64527	-0.643322	-0.640299	-0.636285	-0.633986	-0.631234	-0.628097	-0.624465	-0.620728	-0.616416	-0.611422	-0.605684	-0.599928	-0.593216	-0.586243	-0.577565	-0.568984	-0.559512	-0.549706	-0.539089	-0.527615	-0.515051	-0.503243	-0.489291
		317	-0.675571	-0.674531	-0.67398	-0.673153	-0.673168	-0.673274	-0.673816	-0.672064	-0.671411	-0.671988	-0.670359	-0.670311	-0.668796	-0.668325	-0.666621	-0.667018	-0.664421	-0.664134	-0.660149	-0.660144	-0.655102	-0.653572	-0.650735	-0.646489	-0.64259	-0.641541	-0.637358	-0.635851	-0.631746	-0.628491	-0.625849	-0.622867	-0.618462	-0.61345	-0.607143	-0.601686	-0.594702	-0.587724	-0.579555	-0.570905	-0.561403	-0.552903	-0.541763	-0.530587	-0.518345	-0.505202	-0.491825
		318	-0.675049	-0.675707	-0.674164	-0.673511	-0.674386	-0.673051	-0.673546	-0.673363	-0.671155	-0.672905	-0.669068	-0.668865	-0.668539	-0.667904	-0.668015	-0.667916	-0.664692	-0.664414	-0.660851	-0.661075	-0.657419	-0.652179	-0.650507	-0.649105	-0.643348	-0.640792	-0.638515	-0.63503	-0.633194	-0.62985	-0.627061	-0.623043	-0.618825	-0.614176	-0.608029	-0.602573	-0.596322	-0.589506	-0.581456	-0.572864	-0.564497	-0.553514	-0.54405	-0.532594	-0.520297	-0.508352	-0.494738
		319	-0.675375	-0.674476	-0.674024	-0.67402	-0.67383	-0.673463	-0.672874	-0.673038	-0.672519	-0.672787	-0.67016	-0.670336	-0.669207	-0.668116	-0.667656	-0.666432	-0.664983	-0.663753	-0.662852	-0.661347	-0.657	-0.656168	-0.650877	-0.647711	-0.643941	-0.641062	-0.640128	-0.636466	-0.633874	-0.630864	-0.62741	-0.623452	-0.620164	-0.615229	-0.609596	-0.604194	-0.597596	-0.591414	-0.583211	-0.574406	-0.565113	-0.555979	-0.545373	-0.534443	-0.523035	-0.510664	-0.497734
		320	-0.675433	-0.676127	-0.674545	-0.675017	-0.674033	-0.673311	-0.674241	-0.672605	-0.672424	-0.671161	-0.672004	-0.669698	-0.669459	-0.667971	-0.668379	-0.668382	-0.66656	-0.664029	-0.662766	-0.66003	-0.658002	-0.653617	-0.65176	-0.64841	-0.645961	-0.642176	-0.640067	-0.637683	-0.635076	-0.632327	-0.629077	-0.6254	-0.620923	-0.617152	-0.610362	-0.605575	-0.599205	-0.591993	-0.584945	-0.576205	-0.567001	-0.557509	-0.547561	-0.536773	-0.524807	-0.513014	-0.499736
		321	-0.67633	-0.675142	-0.675181	-0.674862	-0.673843	-0.674333	-0.674695	-0.673329	-0.67361	-0.67111	-0.671704	-0.670629	-0.670141	-0.670099	-0.668052	-0.667721	-0.666303	-0.666031	-0.662576	-0.662187	-0.659183	-0.654641	-0.652607	-0.648052	-0.647174	-0.645646	-0.640928	-0.638917	-0.635973	-0.63369	-0.630765	-0.626488	-0.622195	-0.617511	-0.61256	-0.607803	-0.600644	-0.594061	-0.585951	-0.578562	-0.569408	-0.559414	-0.550593	-0.539476	-0.527295	-0.515759	-0.502503
		322	-0.675853	-0.675167	-0.675396	-0.675091	-0.67451	-0.674217	-0.673883	-0.674051	-0.674037	-0.672829	-0.671339	-0.670749	-0.669097	-0.669716	-0.669158	-0.668979	-0.665507	-0.664589	-0.662598	-0.661976	-0.659505	-0.655595	-0.652285	-0.649739	-0.648793	-0.64434	-0.642418	-0.64004	-0.637115	-0.633878	-0.632753	-0.627911	-0.624055	-0.618437	-0.613693	-0.6085	-0.602614	-0.594728	-0.589025	-0.580428	-0.571152	-0.562421	-0.551541	-0.541578	-0.52999	-0.518014	-0.504715
		323	-0.676007	-0.67617	-0.674852	-0.675431	-0.675827	-0.674551	-0.674158	-0.674116	-0.67313	-0.673008	-0.672895	-0.671736	-0.671605	-0.669076	-0.669042	-0.669741	-0.667096	-0.666672	-0.662106	-0.660978	-0.661993	-0.657231	-0.655137	-0.652756	-0.64753	-0.646964	-0.643405	-0.64084	-0.637875	-0.635179	-0.631978	-0.628786	-0.625001	-0.620143	-0.615562	-0.609794	-0.603566	-0.596396	-0.589047	-0.58241	-0.572463	-0.564027	-0.553819	-0.543717	-0.532658	-0.519736	-0.508008
		324	-0.676624	-0.676184	-0.675518	-0.675556	-0.675397	-0.67523	-0.675119	-0.674993	-0.673941	-0.672887	-0.673622	-0.673127	-0.671277	-0.67129	-0.669618	-0.669121	-0.668764	-0.665644	-0.665922	-0.662981	-0.660307	-0.65653	-0.654106	-0.652215	-0.649377	-0.645575	-0.643246	-0.641814	-0.639771	-0.636691	-0.633697	-0.630193	-0.625914	-0.621253	-0.616074	-0.611765	-0.60438	-0.598853	-0.591462	-0.583511	-0.575437	-0.565627	-0.556426	-0.545466	-0.535581	-0.523385	-0.510927
		325	-0.67704	-0.676718	-0.676889	-0.675879	-0.675163	-0.675232	-0.675455	-0.675323	-0.67511	-0.67442	-0.674067	-0.673718	-0.672683	-0.670648	-0.670904	-0.670781	-0.668705	-0.667941	-0.664178	-0.665698	-0.661022	-0.658866	-0.654801	-0.652468	-0.651691	-0.647507	-0.644617	-0.64202	-0.640911	-0.638016	-0.63447	-0.63132	-0.627138	-0.623202	-0.618398	-0.613654	-0.607037	-0.60036	-0.593817	-0.586469	-0.577026	-0.568739	-0.559089	-0.54857	-0.538096	-0.526253	-0.513832
		326	-0.676867	-0.676859	-0.676239	-0.676371	-0.676265	-0.676421	-0.676027	-0.676429	-0.67537	-0.674889	-0.673136	-0.672031	-0.672025	-0.672607	-0.670636	-0.671231	-0.670187	-0.666458	-0.665573	-0.663321	-0.662133	-0.658829	-0.65669	-0.653784	-0.651699	-0.648882	-0.64668	-0.643303	-0.640956	-0.638586	-0.635955	-0.632783	-0.629215	-0.624306	-0.620649	-0.615036	-0.609048	-0.602886	-0.595429	-0.588062	-0.579566	-0.570875	-0.561165	-0.551032	-0.540579	-0.528986	-0.517219
		327	-0.677237	-0.677494	-0.676726	-0.676772	-0.67638	-0.675656	-0.675484	-0.675484	-0.67595	-0.67582	-0.674309	-0.672546	-0.67296	-0.671884	-0.672945	-0.671222	-0.671536	-0.669883	-0.669764	-0.664181	-0.662328	-0.662054	-0.656578	-0.655058	-0.651298	-0.650792	-0.647437	-0.64421	-0.641544	-0.639051	-0.63727	-0.633773	-0.629897	-0.626122	-0.621123	-0.616002	-0.610417	-0.604341	-0.597181	-0.589866	-0.582264	-0.572653	-0.563367	-0.553483	-0.542978	-0.532077	-0.520089
		328	-0.676365	-0.677939	-0.676977	-0.676775	-0.677339	-0.676668	-0.676501	-0.677064	-0.675364	-0.674729	-0.674954	-0.673957	-0.673614	-0.671369	-0.672878	-0.671178	-0.671955	-0.670802	-0.666193	-0.665234	-0.662415	-0.660193	-0.659525	-0.656094	-0.653552	-0.650694	-0.647486	-0.645285	-0.643637	-0.640502	-0.638498	-0.635532	-0.631415	-0.628196	-0.622959	-0.617646	-0.611583	-0.60581	-0.598342	-0.591374	-0.582863	-0.574786	-0.564821	-0.555689	-0.545115	-0.533517	-0.522129
		329	-0.676776	-0.677283	-0.677506	-0.677474	-0.676434	-0.675819	-0.676706	-0.676928	-0.677467	-0.674342	-0.675246	-0.675252	-0.675203	-0.673695	-0.673738	-0.673499	-0.670121	-0.670252	-0.669487	-0.666741	-0.663284	-0.660118	-0.660393	-0.656117	-0.653557	-0.650371	-0.649379	-0.64791	-0.644301	-0.641955	-0.639298	-0.636119	-0.632709	-0.62842	-0.623288	-0.618705	-0.613275	-0.606969	-0.600524	-0.592815	-0.585494	-0.57647	-0.568014	-0.557914	-0.547325	-0.536539	-0.525497
		330	-0.678007	-0.678388	-0.677592	-0.676835	-0.677792	-0.676856	-0.676296	-0.676641	-0.67717	-0.675738	-0.675267	-0.676251	-0.673594	-0.671811	-0.674722	-0.672354	-0.672373	-0.668548	-0.669595	-0.66647	-0.664807	-0.663631	-0.658309	-0.657081	-0.655274	-0.651294	-0.650132	-0.647808	-0.646175	-0.642975	-0.640151	-0.637237	-0.633621	-0.63109	-0.625771	-0.620777	-0.614984	-0.609063	-0.602755	-0.595416	-0.587208	-0.578835	-0.570119	-0.559779	-0.55042	-0.539527	-0.527665
		331	-0.677362	-0.677605	-0.677673	-0.677448	-0.677611	-0.677799	-0.678137	-0.677178	-0.676523	-0.676381	-0.675354	-0.67518	-0.674151	-0.674829	-0.676332	-0.673883	-0.67267	-0.671391	-0.67019	-0.668897	-0.665942	-0.66279	-0.660285	-0.658263	-0.655722	-0.652975	-0.650659	-0.649029	-0.646144	-0.644089	-0.641597	-0.638611	-0.634166	-0.632009	-0.627004	-0.621476	-0.616854	-0.610609	-0.603884	-0.596434	-0.588228	-0.580654	-0.571567	-0.562024	-0.552455	-0.541081	-0.530059
		332	-0.678036	-0.678575	-0.677959	-0.677668	-0.678307	-0.677384	-0.677309	-0.678554	-0.676883	-0.676945	-0.675634	-0.675906	-0.673853	-0.675941	-0.674616	-0.673735	-0.673459	-0.669693	-0.670626	-0.668528	-0.66724	-0.663697	-0.660597	-0.657879	-0.656086	-0.653577	-0.652478	-0.649339	-0.64765	-0.644068	-0.642344	-0.63947	-0.63716	-0.632999	-0.627918	-0.622783	-0.617735	-0.611195	-0.605868	-0.598061	-0.590827	-0.582128	-0.573081	-0.564025	-0.554442	-0.543215	-0.532246
		333	-0.67813	-0.678096	-0.677425	-0.677729	-0.677676	-0.677352	-0.677556	-0.677371	-0.677748	-0.677547	-0.675825	-0.676393	-0.67503	-0.67726	-0.674169	-0.674177	-0.673464	-0.672184	-0.669662	-0.669104	-0.666428	-0.664219	-0.662392	-0.659969	-0.656459	-0.654802	-0.653199	-0.650967	-0.648115	-0.644677	-0.643236	-0.641103	-0.637453	-0.633079	-0.629198	-0.624639	-0.62003	-0.613112	-0.606851	-0.599867	-0.592237	-0.584136	-0.576087	-0.566093	-0.557236	-0.545614	-0.534711
		334	-0.678094	-0.67883	-0.678377	-0.677958	-0.678154	-0.679214	-0.678675	-0.6783	-0.677918	-0.676848	-0.676244	-0.675445	-0.676386	-0.674843	-0.676978	-0.673539	-0.673507	-0.673908	-0.672746	-0.671128	-0.667991	-0.665043	-0.663068	-0.660312	-0.657812	-0.655669	-0.653404	-0.650843	-0.6494	-0.647444	-0.645744	-0.6428	-0.63863	-0.635223	-0.629925	-0.626016	-0.621154	-0.614586	-0.608877	-0.602197	-0.594059	-0.586142	-0.57762	-0.568047	-0.559287	-0.548523	-0.536858
		335	-0.678658	-0.678547	-0.677799	-0.677968	-0.678928	-0.67945	-0.67737	-0.678238	-0.677953	-0.676922	-0.676322	-0.675649	-0.677595	-0.677039	-0.675151	-0.675946	-0.676062	-0.674686	-0.67296	-0.670367	-0.668195	-0.666214	-0.66313	-0.661785	-0.659256	-0.658038	-0.655079	-0.652572	-0.650477	-0.648349	-0.64614	-0.64351	-0.640501	-0.637605	-0.632225	-0.62782	-0.622409	-0.61716	-0.610392	-0.604792	-0.596946	-0.589072	-0.580099	-0.570929	-0.561407	-0.551446	-0.539758
		336	-0.679368	-0.678792	-0.678134	-0.678991	-0.678414	-0.679575	-0.679247	-0.678474	-0.678827	-0.678347	-0.677125	-0.678086	-0.676934	-0.678433	-0.67803	-0.677005	-0.673571	-0.674412	-0.671692	-0.671131	-0.671086	-0.667131	-0.663929	-0.662089	-0.658856	-0.657363	-0.655652	-0.653335	-0.651311	-0.649734	-0.646315	-0.64403	-0.641286	-0.638848	-0.633413	-0.629704	-0.624237	-0.618392	-0.611977	-0.605964	-0.598375	-0.590709	-0.582062	-0.572523	-0.563531	-0.553703	-0.543155
		337	-0.678669	-0.679299	-0.679406	-0.679226	-0.679747	-0.679875	-0.680707	-0.679443	-0.679825	-0.678524	-0.678566	-0.678094	-0.678295	-0.678731	-0.678747	-0.678091	-0.675156	-0.675369	-0.673162	-0.671365	-0.670965	-0.668501	-0.664666	-0.663235	-0.661168	-0.658162	-0.657717	-0.654985	-0.653609	-0.650421	-0.648286	-0.645614	-0.642793	-0.639581	-0.634635	-0.630968	-0.625724	-0.619327	-0.614068	-0.6076	-0.600411	-0.591897	-0.583795	-0.575187	-0.565766	-0.556291	-0.545056
		338	-0.678684	-0.679617	-0.679275	-0.678197	-0.679499	-0.680102	-0.679085	-0.67957	-0.678521	-0.678948	-0.678357	-0.679237	-0.67818	-0.676429	-0.678569	-0.677134	-0.676131	-0.675794	-0.673651	-0.672659	-0.669729	-0.667996	-0.667146	-0.663762	-0.662127	-0.659475	-0.659124	-0.654665	-0.653375	-0.651463	-0.648521	-0.646705	-0.644226	-0.639785	-0.636497	-0.631489	-0.627305	-0.621108	-0.615189	-0.608817	-0.602292	-0.5945	-0.585971	-0.577172	-0.567538	-0.558003	-0.547078
		339	-0.679661	-0.68013	-0.679143	-0.679763	-0.679919	-0.680234	-0.680308	-0.680036	-0.679525	-0.678715	-0.679146	-0.679868	-0.678542	-0.679154	-0.677559	-0.678183	-0.677031	-0.676243	-0.673568	-0.673473	-0.669922	-0.668784	-0.665163	-0.664186	-0.662491	-0.660178	-0.658115	-0.6571	-0.653956	-0.651867	-0.650234	-0.64702	-0.64445	-0.640859	-0.637275	-0.63263	-0.628692	-0.623095	-0.61716	-0.610756	-0.602912	-0.595876	-0.587626	-0.578735	-0.570057	-0.560418	-0.549754
		340	-0.680531	-0.67973	-0.680308	-0.680498	-0.67972	-0.680217	-0.680322	-0.680163	-0.680264	-0.679655	-0.678434	-0.679882	-0.677624	-0.678786	-0.678863	-0.678171	-0.676314	-0.676434	-0.674907	-0.673578	-0.67158	-0.670094	-0.667847	-0.66579	-0.662383	-0.660244	-0.657625	-0.657643	-0.6551	-0.652515	-0.651182	-0.649232	-0.646252	-0.642449	-0.638475	-0.634552	-0.62976	-0.624517	-0.618559	-0.612497	-0.605303	-0.597048	-0.589036	-0.580401	-0.571087	-0.562291	-0.552086
		341	-0.680573	-0.67947	-0.679949	-0.679804	-0.679555	-0.680331	-0.680474	-0.680729	-0.681104	-0.678947	-0.679546	-0.679374	-0.679497	-0.680652	-0.681062	-0.678085	-0.678256	-0.675677	-0.675305	-0.673285	-0.672808	-0.670824	-0.666872	-0.666315	-0.663066	-0.661475	-0.659524	-0.65754	-0.656476	-0.654176	-0.652049	-0.64998	-0.646904	-0.642892	-0.640214	-0.634787	-0.630596	-0.625166	-0.61922	-0.612796	-0.606592	-0.598791	-0.590222	-0.581839	-0.573535	-0.56425	-0.553491
		342	-0.679268	-0.67977	-0.679828	-0.680313	-0.680019	-0.679933	-0.681167	-0.681015	-0.681188	-0.680617	-0.680398	-0.679998	-0.679696	-0.679581	-0.679863	-0.679161	-0.680859	-0.677475	-0.676776	-0.673967	-0.673435	-0.670034	-0.669189	-0.665627	-0.663262	-0.663007	-0.659575	-0.658941	-0.657257	-0.654925	-0.652638	-0.650491	-0.647606	-0.644041	-0.640301	-0.635543	-0.631082	-0.626813	-0.620421	-0.614196	-0.60782	-0.600411	-0.591984	-0.583626	-0.57518	-0.565567	-0.55549
		343	-0.679449	-0.680181	-0.680035	-0.67978	-0.680345	-0.679794	-0.680854	-0.681302	-0.680463	-0.680804	-0.68044	-0.680114	-0.681489	-0.67939	-0.681035	-0.679798	-0.681328	-0.677924	-0.676751	-0.676159	-0.674257	-0.671322	-0.667345	-0.666683	-0.664406	-0.661961	-0.660689	-0.659489	-0.656774	-0.655569	-0.653225	-0.65163	-0.649048	-0.645149	-0.641072	-0.637573	-0.63351	-0.627581	-0.621882	-0.616015	-0.608346	-0.601384	-0.593504	-0.585427	-0.576036	-0.567256	-0.556893
		344	-0.679492	-0.680289	-0.680074	-0.680391	-0.681221	-0.681112	-0.680792	-0.68032	-0.681268	-0.681621	-0.679733	-0.681132	-0.681698	-0.681881	-0.680978	-0.679822	-0.679928	-0.679371	-0.675567	-0.6754	-0.673685	-0.671166	-0.669009	-0.666335	-0.666615	-0.662667	-0.661761	-0.659327	-0.657885	-0.655654	-0.653846	-0.651872	-0.649171	-0.646071	-0.641809	-0.637593	-0.63391	-0.62819	-0.622369	-0.616733	-0.609381	-0.602985	-0.594615	-0.586545	-0.57783	-0.568304	-0.558099
		345	-0.680876	-0.680757	-0.680206	-0.680913	-0.681045	-0.680327	-0.682063	-0.681741	-0.681734	-0.682614	-0.680023	-0.682661	-0.679838	-0.68203	-0.682198	-0.681207	-0.677685	-0.677606	-0.676715	-0.675871	-0.67241	-0.671624	-0.668356	-0.665945	-0.665624	-0.664374	-0.662899	-0.660789	-0.658222	-0.657178	-0.655248	-0.651779	-0.650899	-0.647105	-0.643374	-0.638908	-0.635138	-0.62926	-0.62507	-0.61811	-0.611411	-0.603488	-0.596628	-0.588346	-0.579457	-0.569807	-0.559675
		346	-0.681075	-0.680987	-0.680817	-0.68094	-0.681702	-0.681033	-0.68165	-0.682699	-0.680358	-0.681305	-0.680094	-0.68213	-0.681232	-0.681329	-0.681512	-0.684183	-0.682277	-0.677756	-0.677899	-0.677231	-0.67479	-0.672868	-0.670389	-0.669236	-0.668425	-0.665499	-0.662107	-0.661532	-0.659869	-0.657649	-0.656174	-0.653183	-0.650071	-0.648515	-0.644771	-0.640598	-0.635503	-0.631208	-0.625992	-0.61918	-0.613014	-0.605246	-0.598697	-0.589833	-0.581482	-0.571315	-0.562702
		347	-0.680139	-0.680985	-0.681644	-0.680902	-0.681998	-0.681903	-0.681786	-0.682189	-0.681573	-0.682318	-0.681559	-0.680937	-0.681558	-0.681201	-0.683792	-0.681629	-0.680783	-0.679281	-0.68037	-0.676646	-0.67401	-0.673241	-0.671514	-0.669664	-0.667326	-0.666019	-0.6642	-0.661344	-0.659877	-0.659258	-0.656939	-0.655166	-0.651844	-0.648466	-0.645644	-0.641649	-0.637401	-0.632469	-0.626636	-0.620435	-0.613876	-0.60679	-0.598903	-0.591232	-0.582799	-0.574333	-0.564009
		348	-0.680581	-0.681281	-0.681125	-0.681603	-0.682158	-0.683038	-0.682239	-0.682322	-0.682436	-0.68118	-0.680772	-0.682826	-0.682397	-0.681421	-0.682118	-0.681805	-0.681844	-0.679014	-0.680867	-0.678732	-0.674198	-0.67225	-0.671407	-0.670461	-0.667779	-0.665552	-0.663435	-0.66183	-0.660883	-0.658501	-0.658092	-0.655077	-0.652432	-0.650208	-0.646326	-0.64144	-0.638092	-0.632788	-0.626668	-0.621345	-0.615347	-0.608077	-0.599987	-0.592152	-0.584039	-0.574863	-0.565215
		349	-0.681431	-0.680684	-0.681506	-0.681678	-0.682004	-0.682368	-0.682663	-0.682839	-0.68312	-0.681658	-0.681825	-0.681791	-0.681335	-0.682824	-0.680556	-0.680705	-0.680931	-0.681787	-0.679735	-0.676881	-0.675504	-0.674128	-0.671995	-0.669099	-0.667553	-0.665492	-0.66519	-0.663733	-0.661157	-0.658948	-0.658531	-0.655182	-0.653371	-0.650855	-0.646747	-0.642578	-0.638735	-0.633848	-0.628615	-0.621807	-0.616006	-0.608501	-0.601794	-0.593285	-0.584882	-0.576116	-0.566361
		350	-0.68051	-0.681667	-0.681384	-0.680765	-0.681878	-0.682426	-0.682991	-0.683648	-0.683574	-0.682197	-0.683366	-0.681087	-0.681884	-0.683005	-0.680977	-0.680618	-0.68292	-0.681632	-0.679408	-0.67721	-0.676464	-0.673574	-0.673408	-0.669591	-0.667315	-0.666004	-0.665891	-0.663479	-0.662606	-0.660941	-0.657893	-0.656559	-0.653566	-0.651373	-0.648035	-0.643375	-0.639792	-0.634915	-0.628904	-0.623155	-0.61671	-0.609726	-0.602662	-0.594528	-0.586351	-0.577222	-0.567977
		351	-0.680567	-0.68154	-0.681427	-0.681689	-0.682153	-0.683239	-0.683322	-0.682378	-0.683342	-0.682715	-0.682577	-0.683403	-0.683017	-0.682272	-0.681542	-0.681769	-0.68071	-0.681417	-0.680372	-0.679506	-0.674928	-0.673676	-0.672319	-0.670119	-0.668018	-0.667248	-0.664987	-0.663895	-0.66293	-0.660546	-0.658562	-0.657178	-0.654047	-0.651492	-0.647124	-0.644329	-0.640358	-0.634891	-0.630464	-0.623701	-0.617702	-0.610711	-0.603311	-0.595462	-0.587028	-0.579123	-0.568888
		352	-0.680493	-0.682089	-0.681733	-0.681946	-0.681399	-0.683269	-0.683213	-0.683602	-0.682328	-0.683738	-0.682907	-0.682266	-0.681798	-0.683903	-0.683042	-0.681486	-0.682682	-0.681899	-0.680072	-0.678759	-0.677158	-0.674749	-0.672794	-0.670763	-0.670173	-0.668798	-0.665767	-0.665275	-0.663002	-0.660569	-0.659831	-0.657671	-0.65515	-0.651764	-0.64946	-0.64494	-0.640385	-0.636475	-0.630625	-0.624099	-0.61744	-0.611664	-0.604381	-0.596772	-0.588611	-0.579232	-0.569947
		353	-0.681071	-0.680981	-0.682026	-0.681746	-0.682385	-0.682861	-0.683021	-0.683379	-0.683782	-0.682702	-0.682765	-0.683019	-0.683764	-0.683061	-0.684517	-0.681652	-0.681752	-0.680704	-0.679726	-0.678953	-0.67492	-0.675752	-0.673637	-0.670422	-0.669957	-0.667418	-0.666274	-0.664033	-0.663358	-0.662226	-0.659726	-0.657704	-0.655952	-0.652443	-0.649146	-0.645339	-0.641185	-0.6362	-0.631045	-0.625847	-0.619091	-0.612087	-0.605301	-0.597352	-0.589222	-0.580417	-0.570893
		354	-0.680802	-0.681883	-0.681643	-0.681733	-0.68253	-0.683854	-0.683118	-0.684398	-0.682597	-0.683762	-0.681657	-0.683585	-0.68402	-0.68349	-0.682524	-0.684379	-0.683599	-0.681984	-0.680794	-0.680518	-0.677815	-0.675469	-0.672261	-0.67215	-0.669816	-0.668291	-0.665945	-0.665532	-0.66338	-0.661806	-0.659927	-0.657946	-0.656232	-0.652905	-0.64904	-0.646296	-0.641634	-0.637344	-0.632444	-0.626212	-0.619892	-0.612852	-0.605547	-0.598041	-0.589924	-0.580768	-0.57184
		355	-0.680797	-0.681542	-0.68188	-0.682249	-0.681872	-0.683682	-0.683791	-0.683976	-0.68377	-0.683281	-0.683238	-0.682619	-0.682875	-0.683259	-0.68392	-0.684459	-0.68522	-0.681927	-0.681286	-0.679875	-0.679333	-0.674057	-0.67447	-0.671795	-0.669621	-0.668653	-0.66645	-0.664146	-0.663435	-0.661967	-0.6598	-0.658951	-0.656047	-0.65356	-0.650182	-0.646049	-0.64287	-0.637279	-0.632466	-0.627046	-0.62036	-0.613851	-0.606729	-0.598796	-0.590314	-0.581243	-0.572502
		356	-0.680989	-0.682332	-0.681814	-0.682763	-0.682077	-0.68263	-0.682471	-0.684551	-0.684023	-0.683256	-0.683339	-0.683014	-0.684071	-0.682716	-0.683476	-0.683873	-0.682496	-0.681322	-0.681987	-0.679945	-0.679254	-0.675871	-0.674744	-0.671977	-0.671847	-0.669115	-0.666194	-0.666061	-0.663543	-0.662574	-0.662588	-0.658328	-0.657033	-0.653739	-0.651188	-0.646319	-0.642433	-0.637763	-0.633084	-0.627624	-0.621766	-0.614184	-0.60673	-0.599163	-0.591662	-0.582656	-0.573305
		357	-0.681844	-0.681841	-0.681537	-0.681962	-0.682843	-0.683069	-0.684235	-0.684204	-0.683991	-0.684487	-0.683644	-0.683821	-0.682449	-0.684185	-0.682059	-0.683651	-0.682968	-0.683012	-0.681411	-0.680302	-0.678312	-0.67633	-0.67459	-0.673562	-0.670966	-0.668012	-0.666216	-0.666671	-0.665625	-0.663557	-0.661367	-0.660105	-0.65712	-0.654989	-0.651078	-0.647039	-0.643838	-0.639138	-0.633436	-0.628539	-0.62158	-0.614912	-0.607687	-0.600149	-0.592918	-0.583665	-0.574269
		358	-0.680805	-0.681708	-0.681616	-0.682091	-0.682833	-0.684289	-0.682623	-0.684996	-0.683683	-0.683655	-0.683275	-0.682938	-0.683289	-0.685037	-0.682949	-0.684915	-0.682638	-0.681876	-0.682541	-0.681617	-0.678359	-0.676625	-0.675012	-0.672682	-0.670447	-0.669741	-0.668158	-0.667147	-0.664815	-0.664139	-0.661999	-0.659729	-0.657849	-0.655054	-0.651992	-0.648666	-0.643934	-0.639096	-0.634654	-0.628324	-0.621889	-0.61584	-0.608769	-0.600066	-0.59278	-0.584561	-0.574607
		359	-0.681404	-0.681871	-0.681706	-0.681959	-0.682988	-0.6836	-0.684837	-0.684594	-0.682448	-0.683741	-0.684452	-0.683001	-0.684236	-0.683605	-0.685377	-0.684343	-0.682148	-0.681437	-0.681918	-0.680398	-0.679409	-0.675943	-0.673306	-0.672944	-0.671468	-0.669704	-0.667932	-0.665851	-0.665294	-0.664013	-0.662286	-0.661416	-0.65742	-0.654807	-0.651314	-0.648038	-0.644578	-0.639726	-0.634383	-0.628872	-0.622819	-0.615804	-0.609065	-0.601102	-0.593272	-0.584649	-0.574813
		360	-0.681668	-0.681513	-0.682055	-0.682279	-0.682133	-0.683459	-0.683104	-0.685215	-0.683469	-0.683645	-0.684601	-0.684873	-0.685131	-0.684369	-0.685021	-0.683781	-0.684346	-0.683369	-0.683078	-0.680873	-0.678868	-0.677451	-0.675487	-0.671697	-0.671132	-0.670195	-0.668456	-0.665904	-0.665635	-0.664732	-0.66216	-0.660862	-0.659014	-0.656075	-0.652704	-0.649173	-0.64568	-0.640209	-0.634789	-0.629334	-0.623951	-0.616747	-0.609857	-0.601796	-0.59435	-0.585475	-0.57656
[truncated: 118 more columns]

## Sheet: Fig1e
			Michelson Contrast
			c-axis exp.	a-axis exp.	c-axis fit	a-axis fit
	Wavelength (nm)	449.38	-0.680993	-0.672532	-0.677859	-0.6636
		449.551	-0.680671	-0.674586	-0.677992	-0.663638
		449.723	-0.682705	-0.671131	-0.678123	-0.663675
		449.894	-0.681828	-0.672969	-0.678253	-0.663711
		450.066	-0.681652	-0.670868	-0.678383	-0.663747
		450.237	-0.682718	-0.672649	-0.678511	-0.663781
		450.409	-0.681512	-0.669445	-0.678637	-0.663813
		450.58	-0.68149	-0.671426	-0.678762	-0.663844
		450.752	-0.682512	-0.672822	-0.678886	-0.663874
		450.923	-0.681266	-0.67248	-0.679008	-0.663903
		451.095	-0.68464	-0.671762	-0.679129	-0.66393
		451.266	-0.683584	-0.66968	-0.679248	-0.663956
		451.438	-0.682492	-0.671682	-0.679366	-0.66398
		451.609	-0.680427	-0.670303	-0.679486	-0.664004
		451.78	-0.682955	-0.670115	-0.679605	-0.664026
		451.952	-0.682071	-0.671909	-0.679722	-0.664046
		452.123	-0.684801	-0.671991	-0.679839	-0.664065
		452.295	-0.684043	-0.672274	-0.679954	-0.664083
		452.466	-0.683416	-0.670731	-0.680067	-0.664099
		452.638	-0.683008	-0.671065	-0.68018	-0.664115
		452.809	-0.684863	-0.670583	-0.680291	-0.664128
		452.98	-0.683171	-0.671406	-0.680401	-0.66414
		453.152	-0.681748	-0.666891	-0.680509	-0.664151
		453.323	-0.684255	-0.671878	-0.680616	-0.664161
		453.495	-0.681963	-0.669254	-0.680722	-0.664169
		453.666	-0.683182	-0.669215	-0.680827	-0.664176
		453.837	-0.68443	-0.669181	-0.68093	-0.664181
		454.009	-0.680108	-0.668167	-0.681029	-0.664176
		454.18	-0.683794	-0.670855	-0.681126	-0.664164
		454.352	-0.68608	-0.671407	-0.681221	-0.664151
		454.523	-0.683401	-0.669552	-0.681315	-0.664137
		454.694	-0.682626	-0.670765	-0.681408	-0.664121
		454.866	-0.685029	-0.667271	-0.681499	-0.664103
		455.037	-0.684522	-0.670937	-0.681589	-0.664084
		455.208	-0.686719	-0.667629	-0.681677	-0.664063
		455.38	-0.684375	-0.671523	-0.681764	-0.664041
		455.551	-0.680941	-0.667167	-0.68185	-0.664017
		455.723	-0.680747	-0.670488	-0.681934	-0.663992
		455.894	-0.685656	-0.668375	-0.682018	-0.663965
		456.065	-0.682184	-0.668955	-0.682099	-0.663937
		456.237	-0.683336	-0.670583	-0.68218	-0.663907
		456.408	-0.682435	-0.667383	-0.682259	-0.663875
		456.579	-0.684677	-0.67079	-0.682336	-0.663842
		456.751	-0.684159	-0.672114	-0.682418	-0.66382
		456.922	-0.681057	-0.670073	-0.6825	-0.663799
		457.093	-0.681157	-0.668401	-0.68258	-0.663777
		457.265	-0.683283	-0.668388	-0.682659	-0.663753
		457.436	-0.682495	-0.667809	-0.682737	-0.663729
		457.607	-0.682887	-0.668974	-0.682814	-0.663702
		457.779	-0.684254	-0.668272	-0.682889	-0.663675
		457.95	-0.684913	-0.668385	-0.682964	-0.663646
		458.121	-0.682465	-0.666405	-0.683037	-0.663615
		458.293	-0.685094	-0.665533	-0.683109	-0.663583
		458.464	-0.682611	-0.668466	-0.683179	-0.66355
		458.635	-0.684319	-0.668301	-0.683249	-0.663515
		458.807	-0.686101	-0.667648	-0.683317	-0.663479
		458.978	-0.684992	-0.667734	-0.683384	-0.663441
		459.149	-0.685795	-0.665817	-0.68345	-0.663402
		459.321	-0.685201	-0.668602	-0.683481	-0.663326
		459.492	-0.68427	-0.667629	-0.683485	-0.663247
		459.663	-0.684421	-0.666566	-0.683484	-0.663171
		459.835	-0.685594	-0.668866	-0.683482	-0.663093
		460.006	-0.681213	-0.667078	-0.683479	-0.663014
		460.177	-0.68386	-0.663988	-0.683474	-0.662934
		460.348	-0.685029	-0.67058	-0.683467	-0.662823
		460.52	-0.685738	-0.667756	-0.683459	-0.662706
		460.691	-0.684361	-0.66743	-0.68345	-0.662588
		460.862	-0.684166	-0.665451	-0.683439	-0.662468
		461.034	-0.684453	-0.663824	-0.683427	-0.662346
		461.205	-0.685036	-0.666685	-0.683413	-0.662223
		461.376	-0.683807	-0.664424	-0.683398	-0.662098
		461.547	-0.685904	-0.666984	-0.683381	-0.661971
		461.719	-0.686515	-0.665143	-0.683363	-0.661843
		461.89	-0.685584	-0.662367	-0.683343	-0.661713
		462.061	-0.684879	-0.666124	-0.683322	-0.661581
		462.232	-0.682719	-0.665512	-0.683307	-0.661447
		462.404	-0.68466	-0.665601	-0.683299	-0.661312
		462.575	-0.683733	-0.663918	-0.68329	-0.661175
		462.746	-0.685184	-0.662687	-0.68328	-0.661036
		462.917	-0.686553	-0.66397	-0.683269	-0.660895
		463.089	-0.682821	-0.663851	-0.683256	-0.660763
		463.26	-0.685277	-0.663053	-0.683242	-0.660638
		463.431	-0.684754	-0.665625	-0.683227	-0.660511
		463.602	-0.681897	-0.662746	-0.683211	-0.660382
		463.774	-0.686351	-0.663683	-0.683193	-0.660252
		463.945	-0.685226	-0.663213	-0.683175	-0.66012
		464.116	-0.682177	-0.663842	-0.683155	-0.659987
		464.287	-0.683458	-0.664757	-0.683133	-0.659852
		464.458	-0.680061	-0.661456	-0.683111	-0.659715
		464.63	-0.682491	-0.664069	-0.683087	-0.659577
		464.801	-0.684376	-0.661053	-0.683062	-0.659437
		464.972	-0.687351	-0.662157	-0.683036	-0.659296
		465.143	-0.686306	-0.664282	-0.683009	-0.659153
		465.314	-0.680883	-0.659813	-0.68298	-0.659008
		465.486	-0.681355	-0.660278	-0.682951	-0.658862
		465.657	-0.685114	-0.665923	-0.68292	-0.658715
		465.828	-0.690063	-0.661572	-0.682888	-0.658566
		465.999	-0.683205	-0.661322	-0.682856	-0.658416
		466.17	-0.685042	-0.660271	-0.682823	-0.658265
		466.342	-0.683501	-0.661897	-0.682788	-0.658112
		466.513	-0.685294	-0.659733	-0.682752	-0.657957
		466.684	-0.684495	-0.664454	-0.682715	-0.657801
		466.855	-0.682948	-0.661173	-0.682676	-0.657643
		467.026	-0.681131	-0.658928	-0.682637	-0.657484
		467.198	-0.681174	-0.662774	-0.682596	-0.657323
		467.369	-0.683135	-0.663925	-0.682554	-0.65716
		467.54	-0.681887	-0.658622	-0.68251	-0.656995
		467.711	-0.679257	-0.661023	-0.682466	-0.656829
		467.882	-0.681338	-0.656417	-0.68242	-0.656662
		468.053	-0.685451	-0.658613	-0.682373	-0.656492
		468.225	-0.683128	-0.656232	-0.682325	-0.656321
		468.396	-0.682163	-0.657895	-0.682276	-0.656148
		468.567	-0.683021	-0.660565	-0.682225	-0.655974
		468.738	-0.686199	-0.65752	-0.682174	-0.655798
		468.909	-0.687143	-0.660215	-0.682121	-0.65562
		469.08	-0.686201	-0.655664	-0.682066	-0.655441
		469.251	-0.680293	-0.660951	-0.682011	-0.65526
		469.423	-0.685034	-0.652549	-0.681954	-0.655077
		469.594	-0.682784	-0.661906	-0.681896	-0.654893
		469.765	-0.6867	-0.651522	-0.681837	-0.654707
		469.936	-0.685646	-0.658108	-0.681776	-0.654519
		470.107	-0.68648	-0.655373	-0.681715	-0.65433
		470.278	-0.683414	-0.657938	-0.681652	-0.654139
		470.449	-0.687351	-0.657586	-0.681588	-0.653946
		470.62	-0.68265	-0.655198	-0.681522	-0.653751
		470.792	-0.682999	-0.654385	-0.681451	-0.653555
		470.963	-0.68467	-0.653535	-0.681372	-0.653357
		471.134	-0.68716	-0.654979	-0.681292	-0.653157
		471.305	-0.685722	-0.65982	-0.681211	-0.652955
		471.476	-0.682486	-0.6542	-0.681129	-0.652752
		471.647	-0.687429	-0.658658	-0.681045	-0.652547
		471.818	-0.681976	-0.657601	-0.68096	-0.65234
		471.989	-0.677569	-0.657158	-0.680873	-0.652131
		472.16	-0.683853	-0.657345	-0.680785	-0.65192
		472.331	-0.685958	-0.652633	-0.680696	-0.651708
		472.503	-0.686794	-0.652281	-0.680605	-0.651494
		472.674	-0.679445	-0.655765	-0.680513	-0.651278
		472.845	-0.681221	-0.653686	-0.680419	-0.65106
		473.016	-0.688235	-0.65578	-0.680324	-0.650841
		473.187	-0.685548	-0.653846	-0.680227	-0.65062
		473.358	-0.681523	-0.656688	-0.680129	-0.650396
		473.529	-0.685422	-0.651384	-0.68003	-0.650171
		473.7	-0.683344	-0.653942	-0.679934	-0.649944
		473.871	-0.683301	-0.654575	-0.679844	-0.649716
		474.042	-0.685314	-0.653921	-0.679752	-0.649485
		474.213	-0.684176	-0.655514	-0.67966	-0.649253
		474.384	-0.684801	-0.654433	-0.679566	-0.649018
		474.555	-0.68649	-0.647983	-0.679471	-0.648778
		474.726	-0.684452	-0.655131	-0.679374	-0.648516
		474.898	-0.684316	-0.651376	-0.679276	-0.648252
		475.069	-0.683858	-0.652429	-0.679177	-0.647986
		475.24	-0.682971	-0.64859	-0.679077	-0.647718
		475.411	-0.683465	-0.655129	-0.678975	-0.647448
		475.582	-0.68605	-0.653255	-0.678872	-0.647176
		475.753	-0.682036	-0.65227	-0.678768	-0.646901
		475.924	-0.682171	-0.650394	-0.678662	-0.646624
		476.095	-0.685082	-0.654779	-0.678555	-0.646345
		476.266	-0.684569	-0.649117	-0.678447	-0.646064
		476.437	-0.690753	-0.650673	-0.678337	-0.645781
		476.608	-0.6815	-0.657783	-0.678226	-0.645495
		476.779	-0.679835	-0.65446	-0.678108	-0.645207
		476.95	-0.685343	-0.65145	-0.67798	-0.644909
		477.121	-0.677831	-0.645944	-0.677831	-0.64459
		477.292	-0.687241	-0.650957	-0.677681	-0.644268
		477.463	-0.688221	-0.654072	-0.677529	-0.643944
		477.634	-0.684917	-0.649597	-0.677376	-0.64364
		477.805	-0.681535	-0.646693	-0.677222	-0.643338
		477.976	-0.684485	-0.648723	-0.677073	-0.643035
		478.147	-0.684192	-0.653878	-0.676923	-0.642729
		478.318	-0.683881	-0.648755	-0.676772	-0.642421
		478.489	-0.679766	-0.647516	-0.676619	-0.642112
		478.66	-0.679792	-0.653546	-0.676465	-0.6418
		478.831	-0.678019	-0.652302	-0.67631	-0.641486
		479.002	-0.684283	-0.654542	-0.676153	-0.641171
		479.173	-0.685227	-0.643312	-0.675995	-0.640853
		479.344	-0.673541	-0.645204	-0.675836	-0.640533
		479.515	-0.685502	-0.648139	-0.675675	-0.640212
		479.686	-0.688437	-0.640967	-0.675513	-0.639888
		479.857	-0.686938	-0.643934	-0.67535	-0.639562
		480.028	-0.683054	-0.644107	-0.675185	-0.639234
		480.199	-0.680055	-0.648355	-0.675019	-0.638904
		480.37	-0.676134	-0.646906	-0.674852	-0.638571
		480.541	-0.683865	-0.644184	-0.674683	-0.638237
		480.712	-0.680014	-0.642985	-0.674513	-0.637901
		480.883	-0.676597	-0.647579	-0.674336	-0.637563
		481.054	-0.681709	-0.650644	-0.67415	-0.637223
		481.225	-0.688338	-0.643871	-0.673962	-0.636881
		481.396	-0.684685	-0.646287	-0.673772	-0.636537
		481.566	-0.68199	-0.646945	-0.673581	-0.63619
		481.737	-0.687672	-0.643066	-0.673388	-0.635842
		481.908	-0.682687	-0.644114	-0.673194	-0.635491
		482.079	-0.68174	-0.647154	-0.672999	-0.635138
		482.25	-0.68274	-0.646584	-0.672802	-0.634784
		482.421	-0.682567	-0.642572	-0.672605	-0.634428
		482.592	-0.684318	-0.64087	-0.672406	-0.634069
		482.763	-0.674136	-0.641916	-0.672205	-0.633709
		482.934	-0.677117	-0.641172	-0.672003	-0.633346
		483.105	-0.680456	-0.634791	-0.671799	-0.632981
		483.276	-0.684404	-0.639489	-0.671593	-0.632614
		483.447	-0.676714	-0.647688	-0.671386	-0.632244
		483.618	-0.682089	-0.635626	-0.671177	-0.631861
		483.789	-0.676068	-0.636561	-0.670967	-0.631457
		483.959	-0.679171	-0.637542	-0.670756	-0.631051
		484.13	-0.68034	-0.637369	-0.670543	-0.630641
		484.301	-0.681267	-0.637258	-0.670328	-0.63023
		484.472	-0.681767	-0.636501	-0.670112	-0.629815
		484.643	-0.677347	-0.636364	-0.669894	-0.629398
		484.814	-0.682168	-0.640717	-0.669675	-0.628978
		484.985	-0.674937	-0.64363	-0.669454	-0.628556
		485.156	-0.681408	-0.636659	-0.669231	-0.628131
		485.327	-0.676549	-0.631532	-0.669007	-0.627703
		485.498	-0.681549	-0.638811	-0.668781	-0.627273
		485.668	-0.678115	-0.639282	-0.668553	-0.626839
		485.839	-0.678133	-0.635303	-0.668324	-0.626403
		486.01	-0.680109	-0.628869	-0.668093	-0.625965
		486.181	-0.674913	-0.639245	-0.667861	-0.625523
		486.352	-0.677246	-0.63415	-0.667626	-0.625079
		486.523	-0.67586	-0.63603	-0.667391	-0.624632
		486.694	-0.676711	-0.635114	-0.667153	-0.624192
		486.865	-0.676599	-0.631637	-0.666914	-0.623773
		487.035	-0.673452	-0.63453	-0.666681	-0.623351
		487.206	-0.674277	-0.631334	-0.666456	-0.622927
		487.377	-0.673783	-0.63332	-0.666229	-0.622501
		487.548	-0.675471	-0.628808	-0.666001	-0.622071
		487.719	-0.672428	-0.63191	-0.665771	-0.62164
		487.89	-0.672933	-0.63343	-0.66554	-0.621206
		488.061	-0.678347	-0.62902	-0.665307	-0.620769
		488.231	-0.675581	-0.628744	-0.665073	-0.620329
		488.402	-0.672839	-0.628492	-0.664837	-0.619888
		488.573	-0.672257	-0.627567	-0.6646	-0.619443
		488.744	-0.669312	-0.623893	-0.664361	-0.618996
		488.915	-0.674753	-0.627127	-0.66412	-0.618546
		489.086	-0.672231	-0.632094	-0.663878	-0.618094
		489.256	-0.673768	-0.628321	-0.663634	-0.617639
		489.427	-0.673531	-0.632069	-0.663389	-0.617181
		489.598	-0.674361	-0.623978	-0.663142	-0.616721
		489.769	-0.671837	-0.622386	-0.662893	-0.616258
		489.94	-0.674014	-0.626336	-0.662643	-0.615793
		490.111	-0.674953	-0.626026	-0.662391	-0.615325
		490.281	-0.672081	-0.623359	-0.662138	-0.614855
		490.452	-0.671881	-0.62507	-0.661884	-0.614382
		490.623	-0.669613	-0.624574	-0.661628	-0.613906
		490.794	-0.672205	-0.623767	-0.66137	-0.613427
		490.965	-0.672634	-0.625374	-0.66111	-0.612946
		491.135	-0.675676	-0.623435	-0.660849	-0.612462
		491.306	-0.671885	-0.618225	-0.660587	-0.611975
		491.477	-0.66773	-0.624135	-0.660322	-0.611485
		491.648	-0.672883	-0.621534	-0.660056	-0.610993
		491.819	-0.677539	-0.621999	-0.659788	-0.610497
		491.989	-0.67373	-0.621971	-0.659519	-0.609999
		492.16	-0.668547	-0.621553	-0.659248	-0.609498
		492.331	-0.671778	-0.625167	-0.658975	-0.608994
		492.502	-0.669645	-0.619921	-0.6587	-0.608487
		492.673	-0.669207	-0.622263	-0.658424	-0.607977
		492.843	-0.672359	-0.616804	-0.658146	-0.607465
		493.014	-0.669315	-0.621426	-0.657867	-0.606949
		493.185	-0.671301	-0.617052	-0.657585	-0.606431
		493.356	-0.667998	-0.618331	-0.657291	-0.605909
		493.526	-0.669789	-0.617769	-0.656986	-0.605385
		493.697	-0.668889	-0.614583	-0.65668	-0.604858
		493.868	-0.673544	-0.615456	-0.656371	-0.604327
		494.039	-0.666864	-0.620884	-0.656061	-0.603794
		494.21	-0.670539	-0.614414	-0.655749	-0.603258
		494.38	-0.67124	-0.615633	-0.655434	-0.602718
		494.551	-0.66476	-0.610153	-0.655118	-0.602176
		494.722	-0.670324	-0.613187	-0.6548	-0.60163
		494.893	-0.668888	-0.614584	-0.654479	-0.601082
		495.063	-0.665324	-0.611467	-0.654157	-0.60053
		495.234	-0.670172	-0.614014	-0.653832	-0.599975
		495.405	-0.667439	-0.619229	-0.653506	-0.599417
		495.575	-0.666149	-0.612656	-0.653177	-0.598855
		495.746	-0.671512	-0.608911	-0.652846	-0.598291
		495.917	-0.666287	-0.615618	-0.652511	-0.597721
		496.088	-0.668873	-0.61081	-0.652148	-0.597122
		496.258	-0.662173	-0.613997	-0.651783	-0.59652
		496.429	-0.666122	-0.610933	-0.651417	-0.595916
		496.6	-0.667203	-0.610484	-0.651098	-0.595308
		496.771	-0.664649	-0.611042	-0.650794	-0.594697
		496.941	-0.663513	-0.604575	-0.650488	-0.594083
		497.112	-0.667008	-0.606352	-0.650181	-0.593466
		497.283	-0.664439	-0.610326	-0.649872	-0.592845
		497.453	-0.665549	-0.609395	-0.649558	-0.592221
		497.624	-0.665392	-0.607584	-0.649202	-0.591593
		497.795	-0.66607	-0.609063	-0.648844	-0.590962
		497.966	-0.666528	-0.606625	-0.648483	-0.590328
		498.136	-0.664042	-0.605992	-0.648121	-0.58969
		498.307	-0.666017	-0.60422	-0.647757	-0.589049
		498.478	-0.663761	-0.605637	-0.647391	-0.588404
		498.648	-0.663729	-0.605872	-0.647023	-0.587756
		498.819	-0.663827	-0.602558	-0.646652	-0.587105
		498.99	-0.664997	-0.60474	-0.64628	-0.58645
		499.16	-0.665562	-0.60603	-0.645906	-0.585792
		499.331	-0.661627	-0.604891	-0.645531	-0.585131
		499.502	-0.666839	-0.602556	-0.645154	-0.584466
		499.672	-0.66687	-0.605433	-0.644775	-0.583799
		499.843	-0.666983	-0.599316	-0.644393	-0.583127
		500.014	-0.665201	-0.601768	-0.64401	-0.582452
		500.184	-0.664108	-0.597793	-0.643625	-0.581773
		500.355	-0.660767	-0.602871	-0.643237	-0.581091
		500.526	-0.665312	-0.599657	-0.642847	-0.580405
		500.696	-0.660296	-0.599209	-0.642456	-0.579716
		500.867	-0.661591	-0.5965	-0.642062	-0.579022
		501.038	-0.663998	-0.600294	-0.641667	-0.578325
		501.208	-0.664505	-0.59861	-0.641269	-0.577624
		501.379	-0.662801	-0.59682	-0.64087	-0.57692
		501.55	-0.665635	-0.59807	-0.640468	-0.576211
		501.72	-0.658867	-0.59993	-0.640064	-0.575499
		501.891	-0.661267	-0.599208	-0.639658	-0.574783
		502.062	-0.660978	-0.595648	-0.63925	-0.574063
		502.232	-0.66198	-0.593518	-0.638839	-0.57334
		502.403	-0.661795	-0.596019	-0.638427	-0.572612
		502.574	-0.662279	-0.593219	-0.638012	-0.571881
		502.744	-0.659837	-0.592041	-0.637595	-0.571146
		502.915	-0.660751	-0.592994	-0.637175	-0.570407
		503.085	-0.659118	-0.591403	-0.636754	-0.569665
		503.256	-0.661538	-0.589254	-0.63633	-0.568919
		503.427	-0.662681	-0.590944	-0.635904	-0.568169
		503.597	-0.659542	-0.588505	-0.635475	-0.567415
		503.768	-0.6605	-0.590634	-0.635045	-0.566656
		503.939	-0.660844	-0.587438	-0.634612	-0.565894
		504.109	-0.658732	-0.589152	-0.634163	-0.565128
		504.28	-0.658906	-0.590017	-0.6337	-0.564357
		504.45	-0.659968	-0.586252	-0.633233	-0.563582
		504.621	-0.659935	-0.586339	-0.632764	-0.562804
		504.792	-0.659593	-0.582866	-0.632293	-0.562021
		504.962	-0.656478	-0.585325	-0.631819	-0.561233
		505.133	-0.656891	-0.585129	-0.631342	-0.560442
		505.303	-0.656233	-0.583022	-0.630862	-0.559646
		505.474	-0.656175	-0.583883	-0.63038	-0.558846
		505.645	-0.656857	-0.580049	-0.629895	-0.558042
		505.815	-0.655938	-0.581394	-0.629407	-0.557234
		505.986	-0.656332	-0.58129	-0.628917	-0.556421
		506.156	-0.656374	-0.582181	-0.628423	-0.555604
		506.327	-0.653365	-0.578773	-0.627927	-0.554783
		506.498	-0.654551	-0.575344	-0.627428	-0.553957
		506.668	-0.655447	-0.576522	-0.626927	-0.553127
		506.839	-0.654226	-0.575788	-0.626422	-0.552292
		507.009	-0.654683	-0.575924	-0.625915	-0.551453
		507.18	-0.65435	-0.576745	-0.625404	-0.550609
		507.35	-0.652675	-0.575356	-0.624891	-0.549761
		507.521	-0.652498	-0.573029	-0.624451	-0.548909
		507.691	-0.653401	-0.572949	-0.624022	-0.548051
		507.862	-0.654171	-0.573631	-0.623534	-0.547189
		508.033	-0.653259	-0.572618	-0.623035	-0.546323
		508.203	-0.652654	-0.572692	-0.622532	-0.545452
		508.374	-0.648909	-0.570394	-0.622028	-0.544576
		508.544	-0.652413	-0.568047	-0.62152	-0.543696
		508.715	-0.652793	-0.568138	-0.62101	-0.54281
		508.885	-0.649701	-0.566719	-0.620497	-0.54192
		509.056	-0.651871	-0.567049	-0.619981	-0.541026
		509.226	-0.651974	-0.564152	-0.619462	-0.540126
		509.397	-0.650816	-0.566009	-0.618941	-0.539222
		509.567	-0.652361	-0.56557	-0.618417	-0.538314
		509.738	-0.64862	-0.562709	-0.61789	-0.537401
		509.909	-0.648629	-0.563539	-0.61736	-0.536483
		510.079	-0.647938	-0.564441	-0.616827	-0.535561
		510.25	-0.647627	-0.563956	-0.616292	-0.534633
		510.42	-0.645584	-0.563076	-0.615753	-0.533701
		510.591	-0.648736	-0.558504	-0.615212	-0.532763
		510.761	-0.645493	-0.559448	-0.614668	-0.531821
		510.932	-0.646826	-0.556608	-0.614187	-0.530873
		511.102	-0.645777	-0.557563	-0.61371	-0.529921
		511.273	-0.64756	-0.555881	-0.613166	-0.528963
		511.443	-0.64572	-0.55591	-0.612611	-0.528
		511.614	-0.643579	-0.554241	-0.612054	-0.527032
		511.784	-0.646081	-0.553159	-0.611494	-0.526059
		511.955	-0.643295	-0.551998	-0.61093	-0.52508
		512.125	-0.644363	-0.550431	-0.610364	-0.524097
		512.296	-0.645415	-0.553943	-0.609794	-0.523108
		512.466	-0.643848	-0.549348	-0.609222	-0.522114
		512.637	-0.640643	-0.547119	-0.608646	-0.521114
		512.807	-0.641213	-0.547399	-0.608067	-0.520109
		512.978	-0.640095	-0.545842	-0.607485	-0.519099
		513.148	-0.638751	-0.546665	-0.6069	-0.518083
		513.319	-0.640163	-0.544613	-0.606312	-0.517063
		513.489	-0.640104	-0.541918	-0.605721	-0.516036
		513.659	-0.639082	-0.544482	-0.605126	-0.515004
		513.83	-0.637623	-0.541049	-0.604529	-0.513967
		514	-0.637462	-0.539592	-0.603928	-0.512924
		514.171	-0.639535	-0.540703	-0.603323	-0.511875
		514.341	-0.63836	-0.536124	-0.602772	-0.510821
		514.512	-0.639299	-0.53379	-0.602241	-0.509761
		514.682	-0.636761	-0.537351	-0.601662	-0.508696
		514.853	-0.636186	-0.535202	-0.601054	-0.507625
		515.023	-0.634164	-0.534037	-0.600444	-0.506548
		515.194	-0.634587	-0.533201	-0.59983	-0.505465
		515.364	-0.636246	-0.532372	-0.599213	-0.504376
		515.535	-0.633038	-0.530933	-0.598592	-0.503282
		515.705	-0.631622	-0.52992	-0.597968	-0.502182
		515.875	-0.631411	-0.528224	-0.597341	-0.501075
		516.046	-0.631809	-0.526571	-0.596711	-0.499963
		516.216	-0.631193	-0.527026	-0.596077	-0.498845
		516.387	-0.630101	-0.524544	-0.59544	-0.49769
		516.557	-0.629714	-0.524097	-0.594799	-0.496488
		516.728	-0.628956	-0.522283	-0.594139	-0.495264
		516.898	-0.628987	-0.521511	-0.593471	-0.494028
		517.068	-0.626768	-0.518455	-0.5928	-0.492785
		517.239	-0.6285	-0.518515	-0.592125	-0.491535
		517.409	-0.625707	-0.514866	-0.591447	-0.490279
		517.58	-0.629168	-0.514743	-0.590765	-0.489015
		517.75	-0.627098	-0.514447	-0.59008	-0.487744
		517.92	-0.623705	-0.51297	-0.589391	-0.486466
		518.091	-0.624083	-0.513237	-0.5887	-0.485181
		518.261	-0.622066	-0.510593	-0.588018	-0.483889
		518.432	-0.622782	-0.510384	-0.587332	-0.482589
		518.602	-0.622633	-0.507074	-0.586643	-0.481283
		518.772	-0.620871	-0.508969	-0.58595	-0.479969
		518.943	-0.622199	-0.504664	-0.585254	-0.478647
		519.113	-0.623569	-0.504765	-0.584554	-0.477318
		519.284	-0.617088	-0.502754	-0.583851	-0.475982
		519.454	-0.618952	-0.501213	-0.583144	-0.474638
		519.624	-0.619832	-0.500232	-0.582433	-0.473287
		519.795	-0.619392	-0.498142	-0.581719	-0.471928
		519.965	-0.618565	-0.496959	-0.581001	-0.470688
		520.136	-0.617234	-0.497255	-0.58028	-0.469479
		520.306	-0.617696	-0.493923	-0.579531	-0.468265
		520.476	-0.617779	-0.493437	-0.578768	-0.467045
		520.647	-0.613561	-0.492116	-0.578	-0.465819
		520.817	-0.614752	-0.490124	-0.577228	-0.464587
		520.987	-0.613926	-0.490323	-0.576452	-0.463349
		521.158	-0.612163	-0.48809	-0.575672	-0.462105
		521.328	-0.611686	-0.486346	-0.574887	-0.460855
		521.498	-0.611439	-0.485528	-0.574099	-0.459599
		521.669	-0.610298	-0.484012	-0.573294	-0.458337
		521.839	-0.609759	-0.482597	-0.572459	-0.457069
		522.01	-0.610164	-0.480987	-0.57162	-0.455794
		522.18	-0.610084	-0.480685	-0.570776	-0.454514
		522.35	-0.60817	-0.480121	-0.569927	-0.453227
		522.521	-0.608627	-0.476626	-0.569074	-0.451934
		522.691	-0.607663	-0.474809	-0.568215	-0.450634
		522.861	-0.605526	-0.474031	-0.567352	-0.449328
		523.032	-0.603695	-0.470973	-0.566483	-0.448016
		523.202	-0.603632	-0.471984	-0.56561	-0.446698
		523.372	-0.603721	-0.468981	-0.564731	-0.445373
		523.543	-0.603348	-0.467935	-0.563848	-0.443971
		523.713	-0.601171	-0.465683	-0.562959	-0.442544
		523.883	-0.600836	-0.465642	-0.562111	-0.441109
		524.053	-0.59937	-0.462664	-0.561278	-0.439668
		524.224	-0.597574	-0.459313	-0.56044	-0.438219
		524.394	-0.59892	-0.461253	-0.559598	-0.436762
		524.564	-0.597298	-0.459025	-0.558752	-0.435298
		524.735	-0.596242	-0.455468	-0.5579	-0.433826
		524.905	-0.594125	-0.455078	-0.557045	-0.432346
		525.075	-0.592942	-0.452381	-0.556185	-0.430859
		525.246	-0.59327	-0.453087	-0.55532	-0.429365
		525.416	-0.59313	-0.44852	-0.554451	-0.427862
		525.586	-0.591625	-0.446078	-0.553577	-0.426352
		525.757	-0.59211	-0.446517	-0.552698	-0.424834
		525.927	-0.590151	-0.444351	-0.551815	-0.423308
		526.097	-0.590029	-0.443383	-0.550927	-0.421775
		526.267	-0.588706	-0.442479	-0.550035	-0.420233
		526.438	-0.588582	-0.438941	-0.549137	-0.418684
		526.608	-0.587814	-0.438657	-0.548235	-0.417127
		526.778	-0.584596	-0.436885	-0.547328	-0.415561
		526.948	-0.587542	-0.432205	-0.546416	-0.413988
		527.119	-0.583782	-0.432981	-0.545499	-0.412407
		527.289	-0.584027	-0.430798	-0.544577	-0.410818
		527.459	-0.581501	-0.430218	-0.543651	-0.409221
		527.63	-0.580371	-0.426403	-0.542721	-0.407616
		527.8	-0.581537	-0.42524	-0.541786	-0.406003
		527.97	-0.580483	-0.419923	-0.540846	-0.404381
		528.14	-0.580192	-0.422524	-0.539901	-0.402751
		528.311	-0.577829	-0.420899	-0.53895	-0.401113
		528.481	-0.577453	-0.417423	-0.537995	-0.399467
		528.651	-0.578552	-0.415902	-0.537035	-0.397812
		528.821	-0.576896	-0.41563	-0.536069	-0.396149
		528.992	-0.575436	-0.41185	-0.535098	-0.394478
		529.162	-0.574566	-0.409756	-0.534122	-0.392797
		529.332	-0.570642	-0.409154	-0.533141	-0.391109
		529.502	-0.57154	-0.40774	-0.532154	-0.389412
		529.672	-0.569941	-0.40456	-0.531162	-0.387706
		529.843	-0.568931	-0.401649	-0.530165	-0.385992
		530.013	-0.569664	-0.402095	-0.529163	-0.384269
		530.183	-0.568432	-0.398298	-0.528154	-0.382538
		530.353	-0.565172	-0.397762	-0.527141	-0.380798
		530.524	-0.566987	-0.395191	-0.526122	-0.379049
		530.694	-0.564811	-0.392082	-0.525098	-0.37729
		530.864	-0.562201	-0.393395	-0.524068	-0.375418
		531.034	-0.563057	-0.388972	-0.523032	-0.373535
		531.204	-0.562689	-0.386308	-0.521992	-0.371642
		531.375	-0.560159	-0.382343	-0.520947	-0.36974
		531.545	-0.561072	-0.382843	-0.519897	-0.367827
		531.715	-0.559118	-0.380225	-0.51884	-0.365904
		531.885	-0.559266	-0.380481	-0.517778	-0.363971
		532.055	-0.557429	-0.377973	-0.51671	-0.362028
		532.226	-0.555646	-0.372425	-0.515636	-0.360074
		532.396	-0.55507	-0.373538	-0.514557	-0.358111
		532.566	-0.554531	-0.371195	-0.513472	-0.356137
		532.736	-0.550635	-0.3686	-0.51238	-0.354152
		532.906	-0.550585	-0.366138	-0.511283	-0.352158
		533.077	-0.550798	-0.36341	-0.51018	-0.350153
		533.247	-0.547876	-0.361203	-0.509071	-0.348137
		533.417	-0.548951	-0.357403	-0.507956	-0.346111
		533.587	-0.5479	-0.357586	-0.506835	-0.344075
		533.757	-0.546811	-0.354377	-0.505708	-0.342028
		533.927	-0.544103	-0.349986	-0.504574	-0.339971
		534.098	-0.543946	-0.351862	-0.503435	-0.337903
		534.268	-0.542673	-0.349	-0.502289	-0.335824
		534.438	-0.540558	-0.346508	-0.501137	-0.333751
		534.608	-0.541034	-0.341714	-0.499979	-0.331774
		534.778	-0.53988	-0.340328	-0.498815	-0.329788
		534.948	-0.535896	-0.340146	-0.497646	-0.327792
		535.119	-0.53785	-0.337894	-0.496471	-0.325788
		535.289	-0.536246	-0.332677	-0.49529	-0.323774
		535.459	-0.533913	-0.332477	-0.494103	-0.321751
		535.629	-0.533212	-0.330335	-0.492909	-0.319718
		535.799	-0.53151	-0.327935	-0.491709	-0.317675
		535.969	-0.531837	-0.325332	-0.490502	-0.315623
		536.139	-0.5294	-0.323	-0.489289	-0.313561
		536.31	-0.527288	-0.321754	-0.488069	-0.311489
		536.48	-0.527029	-0.317701	-0.486842	-0.309408
		536.65	-0.524363	-0.318071	-0.485609	-0.307317
		536.82	-0.525286	-0.315119	-0.484369	-0.305216
		536.99	-0.523904	-0.310227	-0.483122	-0.303105
		537.16	-0.522611	-0.307133	-0.481868	-0.300985
		537.33	-0.521142	-0.307605	-0.480608	-0.298855
		537.5	-0.519561	-0.305162	-0.479341	-0.296715
		537.67	-0.519557	-0.304325	-0.478066	-0.294565
		537.841	-0.514969	-0.299329	-0.476785	-0.292405
		538.011	-0.516705	-0.299274	-0.475497	-0.290235
		538.181	-0.514355	-0.297541	-0.474201	-0.288056
		538.351	-0.512499	-0.290359	-0.472899	-0.285994
		538.521	-0.513971	-0.290711	-0.47159	-0.283929
		538.691	-0.509994	-0.284505	-0.470328	-0.281856
		538.861	-0.507825	-0.284393	-0.46908	-0.279774
		539.031	-0.506324	-0.281745	-0.467827	-0.277684
		539.201	-0.507232	-0.278687	-0.466554	-0.275573
		539.371	-0.506121	-0.275351	-0.465267	-0.273446
		539.542	-0.506178	-0.273075	-0.463974	-0.271311
		539.712	-0.5027	-0.270259	-0.462674	-0.269166
		539.882	-0.502972	-0.267551	-0.461368	-0.267013
		540.052	-0.497618	-0.266073	-0.460055	-0.264852
		540.222	-0.49674	-0.263124	-0.458735	-0.262681
		540.392	-0.495747	-0.259638	-0.457409	-0.260502
		540.562	-0.49566	-0.258475	-0.456076	-0.258314
		540.732	-0.494068	-0.253628	-0.454736	-0.256117
		540.902	-0.492325	-0.252279	-0.453389	-0.253911
		541.072	-0.490675	-0.24978	-0.452036	-0.251697
		541.242	-0.489972	-0.249728	-0.450676	-0.249474
		541.412	-0.487786	-0.243271	-0.449309	-0.247242
		541.582	-0.487747	-0.23897	-0.447935	-0.245001
		541.752	-0.483288	-0.241493	-0.446554	-0.242752
		541.922	-0.484825	-0.234692	-0.445166	-0.240494
		542.092	-0.480984	-0.232298	-0.443771	-0.238101
		542.262	-0.481435	-0.229261	-0.442369	-0.23554
		542.433	-0.478271	-0.229242	-0.440945	-0.232968
		542.603	-0.479815	-0.224699	-0.439448	-0.230385
		542.773	-0.477505	-0.221929	-0.437943	-0.227791
		542.943	-0.474329	-0.222511	-0.43643	-0.225186
		543.113	-0.473684	-0.213737	-0.434909	-0.222569
		543.283	-0.471889	-0.211932	-0.433379	-0.219942
		543.453	-0.470823	-0.211438	-0.431842	-0.217304
		543.623	-0.47062	-0.207684	-0.430296	-0.214654
		543.793	-0.46727	-0.205758	-0.428742	-0.211994
		543.963	-0.465553	-0.203496	-0.427179	-0.209323
		544.133	-0.465516	-0.198308	-0.425608	-0.206641
		544.303	-0.463658	-0.196743	-0.424029	-0.203947
		544.473	-0.460821	-0.193442	-0.422441	-0.201243
		544.643	-0.456751	-0.19188	-0.420844	-0.198528
		544.813	-0.455081	-0.188107	-0.419239	-0.195803
		544.983	-0.456484	-0.18036	-0.417626	-0.193066
		545.153	-0.455446	-0.180403	-0.416004	-0.190319
		545.323	-0.452591	-0.176218	-0.414373	-0.187561
		545.493	-0.451753	-0.17529	-0.412733	-0.184792
		545.663	-0.449202	-0.173506	-0.411085	-0.182013
		545.833	-0.448246	-0.169355	-0.409428	-0.179223
		546.003	-0.445678	-0.167282	-0.407762	-0.176615
		546.173	-0.443741	-0.164447	-0.406087	-0.174117
		546.343	-0.441817	-0.159672	-0.404365	-0.171611
		546.513	-0.441504	-0.159484	-0.402551	-0.169096
		546.683	-0.439958	-0.154447	-0.400727	-0.166573
		546.853	-0.438718	-0.150277	-0.398892	-0.164042
		547.022	-0.435816	-0.145962	-0.397047	-0.161503
		547.192	-0.434147	-0.141561	-0.395191	-0.158955
		547.362	-0.43087	-0.141792	-0.393325	-0.1564
		547.532	-0.430048	-0.138581	-0.391447	-0.153836
		547.702	-0.426889	-0.136368	-0.389559	-0.151265
		547.872	-0.425108	-0.128628	-0.387661	-0.148685
		548.042	-0.426762	-0.126545	-0.385751	-0.146097
		548.212	-0.424066	-0.125643	-0.38383	-0.143502
		548.382	-0.420478	-0.120105	-0.381899	-0.140899
		548.552	-0.4213	-0.11854	-0.379956	-0.138287
		548.722	-0.418372	-0.117023	-0.37806	-0.135669
		548.892	-0.415807	-0.113176	-0.376232	-0.133042
		549.062	-0.413514	-0.109046	-0.374393	-0.130408
		549.232	-0.412459	-0.102185	-0.372545	-0.127766
		549.402	-0.408692	-0.104485	-0.370688	-0.125116
		549.572	-0.409175	-0.0979835	-0.36882	-0.122459
		549.742	-0.406222	-0.097132	-0.366943	-0.119795
		549.911	-0.404822	-0.0915431	-0.365056	-0.11698
		550.081	-0.401542	-0.08681	-0.363159	-0.113975
		550.251	-0.400228	-0.08121	-0.361252	-0.110962
		550.421	-0.399425	-0.081374	-0.359335	-0.10794
		550.591	-0.396341	-0.0797255	-0.357409	-0.104909
		550.761	-0.393639	-0.0722514	-0.355472	-0.101869
		550.931	-0.390764	-0.0699368	-0.353525	-0.0988207
		551.101	-0.390594	-0.0641462	-0.351568	-0.0957637
		551.271	-0.38619	-0.0630452	-0.349601	-0.0926983
		551.441	-0.387069	-0.06302	-0.347623	-0.0896245
		551.611	-0.384332	-0.0578539	-0.345636	-0.0865425
		551.78	-0.38349	-0.0546805	-0.343638	-0.0834524
		551.95	-0.378719	-0.0507181	-0.34163	-0.0803544
		552.12	-0.378052	-0.049385	-0.339611	-0.0772484
		552.29	-0.378314	-0.047299	-0.337582	-0.0741347
		552.46	-0.374323	-0.0420434	-0.335543	-0.0710134
		552.63	-0.371256	-0.0419563	-0.333494	-0.0678846
		552.8	-0.368138	-0.0347309	-0.331547	-0.0647484
		552.97	-0.367322	-0.0329191	-0.329591	-0.061605
		553.139	-0.365368	-0.0270769	-0.327625	-0.0584545
		553.309	-0.362227	-0.0247981	-0.32565	-0.0552971
		553.479	-0.360079	-0.0198053	-0.323665	-0.0521329
		553.649	-0.355507	-0.013601	-0.321671	-0.048962
		553.819	-0.355356	-0.0133275	-0.319668	-0.0457853
		553.989	-0.35701	-0.0114673	-0.317656	-0.0423346
		554.159	-0.350574	-0.00832052	-0.315634	-0.0388541
		554.328	-0.352059	-0.004947	-0.313602	-0.0353665
		554.498	-0.347442	0.000222162	-0.311561	-0.0318722
		554.668	-0.343673	0.00155146	-0.309511	-0.0283714
		554.838	-0.342836	0.00435256	-0.30745	-0.0248642
		555.008	-0.341062	0.00778327	-0.30538	-0.0213509
		555.178	-0.33809	0.0109287	-0.3033	-0.0178319
		555.347	-0.33292	0.016273	-0.301211	-0.0143072
		555.517	-0.334716	0.0230599	-0.299111	-0.0107771
		555.687	-0.333036	0.0237396	-0.297002	-0.00724193
		555.857	-0.328913	0.0289195	-0.294883	-0.00370192
		556.027	-0.325291	0.0309369	-0.292754	-0.000157305
		556.197	-0.322832	0.0356837	-0.290615	0.00339164
		556.366	-0.323035	0.0351277	-0.288467	0.00694464
		556.536	-0.323285	0.042255	-0.286308	0.0105014
		556.706	-0.31719	0.044637	-0.28411	0.0140617
		556.876	-0.315789	0.05211	-0.281811	0.0176253
		557.046	-0.31472	0.0531638	-0.279501	0.0211917
		557.215	-0.310035	0.0514924	-0.277179	0.0227403
		557.385	-0.306571	0.0599618	-0.274847	0.0239582
		557.555	-0.30385	0.0621249	-0.272503	0.0251769
		557.725	-0.303296	0.0641261	-0.270148	0.0263964
		557.895	-0.302504	0.0678767	-0.267781	0.027726
		558.064	-0.298275	0.0713185	-0.265403	0.0312971
		558.234	-0.294563	0.0740127	-0.263014	0.0348701
		558.404	-0.291473	0.0771123	-0.260614	0.0384448
		558.574	-0.28667	0.0846011	-0.258202	0.0420208
		558.744	-0.287545	0.0851971	-0.255778	0.0455978
		558.913	-0.284862	0.0874529	-0.253343	0.0491756
		559.083	-0.28411	0.0958592	-0.250897	0.0527537
		559.253	-0.277603	0.0962345	-0.248439	0.0563318
		559.423	-0.27629	0.0960353	-0.24597	0.0599097
		559.592	-0.273801	0.100809	-0.24349	0.063487
		559.762	-0.271825	0.106302	-0.240997	0.0670633
		559.932	-0.269619	0.11048	-0.238494	0.0706384
		560.102	-0.263931	0.112004	-0.235979	0.0742117
		560.271	-0.264247	0.114237	-0.233452	0.0777831
		560.441	-0.258105	0.121707	-0.230913	0.0813522
		560.611	-0.25897	0.121512	-0.228364	0.0849185
		560.781	-0.255601	0.124858	-0.225803	0.0884817
		560.95	-0.250241	0.13167	-0.223234	0.0920415
		561.12	-0.249994	0.1358	-0.220653	0.0955975
		561.29	-0.246	0.138	-0.218061	0.0975612
		561.46	-0.24195	0.140037	-0.215457	0.0988291
		561.629	-0.241647	0.14159	-0.212842	0.100097
		561.799	-0.239162	0.142515	-0.210215	0.101366
		561.969	-0.233854	0.148303	-0.207576	0.102635
		562.139	-0.234615	0.149796	-0.204926	0.105743
		562.308	-0.232434	0.159044	-0.202265	0.109279
		562.478	-0.225949	0.161992	-0.199592	0.11281
		562.648	-0.223467	0.162408	-0.196907	0.116335
		562.817	-0.21959	0.168044	-0.194211	0.119853
		562.987	-0.216015	0.170241	-0.191504	0.123365
		563.157	-0.217166	0.171257	-0.188785	0.12687
		563.327	-0.208235	0.180119	-0.186054	0.130368
		563.496	-0.211805	0.182984	-0.183312	0.133857
		563.666	-0.206285	0.181591	-0.180563	0.137329
		563.836	-0.203513	0.18765	-0.177809	0.140775
		564.005	-0.201116	0.187201	-0.175044	0.144213
		564.175	-0.199623	0.19357	-0.172267	0.14764
		564.345	-0.195245	0.197378	-0.16948	0.151058
		564.514	-0.190702	0.197447	-0.166681	0.154465
		564.684	-0.189458	0.200958	-0.163872	0.15786
		564.854	-0.182895	0.206498	-0.161051	0.161245
		565.023	-0.182727	0.208485	-0.158223	0.164617
		565.193	-0.178046	0.209844	-0.155385	0.167978
		565.363	-0.175096	0.215653	-0.152536	0.171231
		565.533	-0.174303	0.221863	-0.149676	0.173994
		565.702	-0.168701	0.217949	-0.146806	0.176748
		565.872	-0.164552	0.225472	-0.143925	0.179495
		566.042	-0.163912	0.227237	-0.141033	0.182232
		566.211	-0.163552	0.23082	-0.13813	0.184961
		566.381	-0.160437	0.231998	-0.135217	0.187681
		566.55	-0.152504	0.236263	-0.132293	0.190392
		566.72	-0.150826	0.240216	-0.129358	0.193094
		566.89	-0.145291	0.241338	-0.126413	0.195786
		567.059	-0.146125	0.246869	-0.123458	0.198468
		567.229	-0.138334	0.249773	-0.120492	0.20114
		567.399	-0.138712	0.251211	-0.117516	0.203801
		567.568	-0.136722	0.255046	-0.11453	0.206452
		567.738	-0.132977	0.256423	-0.111533	0.209093
		567.908	-0.129514	0.258273	-0.108526	0.211722
		568.077	-0.128738	0.259247	-0.105509	0.214341
		568.247	-0.123324	0.26252	-0.102482	0.216947
		568.416	-0.120004	0.267411	-0.0994451	0.219543
		568.586	-0.11521	0.269568	-0.0963982	0.222126
		568.756	-0.112803	0.272377	-0.0933415	0.224697
		568.925	-0.109233	0.275994	-0.090275	0.227256
		569.095	-0.105538	0.279848	-0.0871989	0.229803
		569.265	-0.100699	0.282695	-0.0842386	0.232336
		569.434	-0.0991674	0.283922	-0.0813076	0.234857
		569.604	-0.0957963	0.286802	-0.0783681	0.237365
		569.773	-0.0923844	0.293278	-0.0754202	0.239859
		569.943	-0.0913234	0.293033	-0.072464	0.24234
		570.113	-0.0868695	0.294515	-0.0694995	0.244806
		570.282	-0.0824392	0.295651	-0.0665269	0.247259
		570.452	-0.0807586	0.299917	-0.0635461	0.249697
		570.621	-0.0751174	0.303082	-0.0605574	0.252121
		570.791	-0.0759531	0.307096	-0.0575607	0.25453
		570.96	-0.068949	0.304275	-0.0545562	0.256924
		571.13	-0.0650628	0.310916	-0.0515439	0.259303
		571.3	-0.0650634	0.311189	-0.0485239	0.261667
		571.469	-0.0582088	0.315866	-0.0454964	0.264015
		571.639	-0.0586409	0.316613	-0.0424613	0.266347
		571.808	-0.0544193	0.319874	-0.0394189	0.268663
		571.978	-0.0457788	0.324345	-0.0363692	0.270964
		572.147	-0.0474906	0.320525	-0.0333123	0.273247
		572.317	-0.0450801	0.324264	-0.0302483	0.275514
		572.487	-0.0383015	0.329124	-0.0271774	0.277764
		572.656	-0.0340089	0.330403	-0.0240995	0.279997
		572.826	-0.0314312	0.334244	-0.0210149	0.282213
		572.995	-0.0304216	0.334444	-0.0179237	0.284412
		573.165	-0.0233658	0.338146	-0.0148258	0.286593
		573.334	-0.0227611	0.338594	-0.0117223	0.288755
		573.504	-0.0192498	0.341711	-0.00844377	0.2909
		573.673	-0.012959	0.345156	-0.00499787	0.293026
		573.843	-0.00965288	0.344679	-0.00154469	0.295134
		574.012	-0.00764634	0.349541	0.00191559	0.297319
		574.182	-0.00616135	0.344399	0.00538278	0.299487
		574.352	-0.000778412	0.353143	0.00885672	0.301632
		574.521	0.00528312	0.353305	0.0123372	0.303756
		574.691	0.0102791	0.352992	0.015824	0.305858
		574.86	0.0109391	0.357257	0.019317	0.307937
		575.03	0.0164751	0.360063	0.022816	0.309994
		575.199	0.0148485	0.359469	0.0263207	0.312028
		575.369	0.0200431	0.363995	0.029831	0.314039
		575.538	0.0252471	0.362745	0.0333466	0.316027
		575.708	0.0288787	0.369222	0.0368673	0.317992
		575.877	0.0308897	0.370746	0.040393	0.319933
		576.047	0.0376947	0.368042	0.0439233	0.32185
		576.216	0.0404017	0.370072	0.0474581	0.323743
		576.386	0.0429921	0.371345	0.0509971	0.325613
		576.555	0.0447331	0.373514	0.0545401	0.327457
		576.725	0.0475193	0.373267	0.0580869	0.329278
		576.894	0.0504572	0.376341	0.0616373	0.331074
		577.064	0.0568679	0.378953	0.0651909	0.332844
		577.233	0.060758	0.379389	0.0687475	0.33459
		577.402	0.0643814	0.380568	0.0723069	0.336311
		577.572	0.0682476	0.384428	0.0758688	0.338006
		577.741	0.0731373	0.383959	0.079433	0.339676
		577.911	0.0733904	0.386243	0.0828475	0.34132
		578.08	0.0818483	0.386521	0.0862398	0.342939
		578.25	0.0843588	0.388912	0.0896337	0.344513
		578.419	0.0819253	0.393669	0.0930288	0.34602
		578.589	0.0890226	0.39614	0.0964249	0.347504
		578.758	0.0920639	0.391717	0.0998218	0.348965
		578.928	0.0973096	0.392278	0.103219	0.350402
		579.097	0.103611	0.394581	0.106617	0.351816
		579.267	0.106569	0.395072	0.110015	0.353207
		579.436	0.108746	0.397264	0.113412	0.354574
		579.605	0.108876	0.395063	0.116809	0.355917
		579.775	0.10904	0.397793	0.120206	0.357237
		579.944	0.119135	0.400555	0.123601	0.358532
		580.114	0.119105	0.401027	0.126996	0.359804
		580.283	0.123516	0.400833	0.130389	0.361052
		580.453	0.131682	0.400861	0.13378	0.362275
		580.622	0.132332	0.40488	0.137169	0.363475
		580.791	0.138593	0.406271	0.140555	0.36465
		580.961	0.139378	0.405833	0.14394	0.365801
		581.13	0.143818	0.405507	0.147321	0.366927
		581.3	0.146482	0.40394	0.150699	0.368029
		581.469	0.154412	0.406731	0.154074	0.369106
		581.638	0.152607	0.406967	0.157446	0.370159
		581.808	0.158705	0.409483	0.160813	0.371187
		581.977	0.163315	0.40939	0.164176	0.372191
		582.147	0.164426	0.406904	0.167535	0.37317
		582.316	0.168691	0.409533	0.17075	0.374124
		582.485	0.171095	0.411405	0.173933	0.375053
		582.655	0.172897	0.408503	0.177112	0.375965
		582.824	0.178749	0.411246	0.180285	0.376879
		582.994	0.182054	0.408701	0.183453	0.377761
		583.163	0.18539	0.414347	0.186616	0.378611
		583.332	0.190661	0.413214	0.189773	0.37943
		583.502	0.194623	0.414254	0.192924	0.380217
		583.671	0.19899	0.411453	0.19607	0.380972
		583.84	0.202554	0.414572	0.199208	0.381696
		584.01	0.205724	0.413406	0.20234	0.382388
		584.179	0.206368	0.413055	0.205465	0.383048
		584.349	0.212057	0.41536	0.208583	0.383676
		584.518	0.214546	0.41644	0.211694	0.384273
		584.687	0.212969	0.413033	0.214797	0.384838
		584.857	0.222086	0.413883	0.217891	0.385371
		585.026	0.225331	0.413355	0.220978	0.385873
		585.195	0.226505	0.414939	0.224055	0.386343
		585.365	0.233215	0.411312	0.227125	0.386782
		585.534	0.234218	0.414943	0.230185	0.387189
		585.703	0.243119	0.413984	0.233235	0.387564
		585.873	0.240841	0.415661	0.236276	0.387909
		586.042	0.24458	0.416428	0.239307	0.388222
		586.211	0.243991	0.417249	0.242328	0.388504
		586.381	0.249635	0.411689	0.245339	0.388755
		586.55	0.253435	0.414707	0.248338	0.388974
		586.719	0.259804	0.415802	0.251379	0.389163
		586.889	0.262255	0.415935	0.254498	0.389321
		587.058	0.264588	0.414799	0.257604	0.389448
		587.227	0.270102	0.410902	0.260697	0.389583
		587.397	0.273184	0.416356	0.263776	0.389712
		587.566	0.270959	0.413037	0.26684	0.389816
		587.735	0.282231	0.409592	0.269891	0.389896
		587.904	0.282689	0.412377	0.272926	0.389952
		588.074	0.286497	0.409527	0.275947	0.389984
		588.243	0.288335	0.409795	0.278952	0.389993
		588.412	0.293121	0.407358	0.281941	0.389978
		588.582	0.294699	0.410381	0.284914	0.389939
		588.751	0.297181	0.405295	0.287871	0.389877
		588.92	0.301615	0.410631	0.290811	0.389791
		589.089	0.301875	0.410442	0.293734	0.389683
		589.259	0.307296	0.407473	0.296639	0.389551
		589.428	0.311611	0.407024	0.299527	0.389396
		589.597	0.314886	0.405508	0.302397	0.389218
		589.767	0.31458	0.405086	0.305248	0.389017
		589.936	0.319484	0.405604	0.308081	0.388794
		590.105	0.320479	0.407295	0.310895	0.388548
		590.274	0.327102	0.401108	0.313689	0.388279
		590.444	0.327273	0.401362	0.316464	0.387985
		590.613	0.331131	0.400651	0.319218	0.387659
		590.782	0.33219	0.39916	0.321953	0.387311
		590.951	0.33595	0.400888	0.324666	0.386941
		591.121	0.33629	0.397373	0.327358	0.386548
		591.29	0.341309	0.400413	0.330026	0.386134
		591.459	0.346418	0.39738	0.332671	0.385699
		591.628	0.350662	0.395326	0.335294	0.385242
		591.798	0.353195	0.392366	0.337894	0.384714
		591.967	0.355161	0.393351	0.340472	0.384147
		592.136	0.356856	0.394705	0.343026	0.383557
		592.305	0.356778	0.390167	0.345557	0.382944
		592.474	0.360424	0.389576	0.348064	0.382307
		592.644	0.367083	0.390092	0.350548	0.381647
		592.813	0.367852	0.387114	0.353007	0.380964
		592.982	0.371016	0.390162	0.355442	0.380258
		593.151	0.370052	0.386744	0.357851	0.37953
		593.321	0.376856	0.386854	0.360236	0.378779
		593.49	0.378465	0.383193	0.362596	0.378006
		593.659	0.378359	0.381963	0.364929	0.377212
		593.828	0.378792	0.380804	0.367237	0.376395
		593.997	0.382699	0.381549	0.369518	0.375557
		594.167	0.388497	0.378938	0.371773	0.374698
		594.336	0.388464	0.377535	0.374002	0.373818
		594.505	0.39492	0.377032	0.376203	0.372916
		594.674	0.391779	0.375127	0.378377	0.371994
		594.843	0.396254	0.372923	0.380524	0.371051
		595.013	0.398287	0.36933	0.382643	0.370088
		595.182	0.4022	0.369801	0.384734	0.369105
		595.351	0.3998	0.37202	0.386797	0.368102
		595.52	0.402517	0.365694	0.388832	0.367079
		595.689	0.406369	0.368286	0.390838	0.366036
		595.858	0.41143	0.368032	0.392807	0.364975
		596.028	0.412586	0.364621	0.394702	0.363894
		596.197	0.414108	0.363129	0.396571	0.362794
		596.366	0.417456	0.364493	0.398412	0.361676
		596.535	0.418534	0.360377	0.400226	0.36054
		596.704	0.422296	0.360184	0.402013	0.359385
		596.873	0.422904	0.358058	0.403771	0.358213
		597.042	0.422343	0.352253	0.405502	0.357023
		597.212	0.424759	0.355727	0.407205	0.355815
		597.381	0.428878	0.351017	0.408879	0.35459
		597.55	0.429112	0.351461	0.410526	0.353348
		597.719	0.431898	0.346801	0.412143	0.352089
		597.888	0.431793	0.34739	0.413733	0.350813
		598.057	0.434344	0.344271	0.415293	0.349521
		598.226	0.435133	0.343499	0.416824	0.348212
		598.396	0.436663	0.341302	0.418326	0.346888
		598.565	0.438981	0.342221	0.419799	0.345547
		598.734	0.44351	0.339384	0.421243	0.344191
		598.903	0.442244	0.336531	0.422658	0.34282
		599.072	0.444402	0.332414	0.424042	0.341433
		599.241	0.445986	0.334496	0.425397	0.340032
		599.41	0.448705	0.334229	0.426723	0.338616
		599.579	0.447177	0.328953	0.428018	0.337185
		599.748	0.449735	0.32935	0.429284	0.33574
		599.918	0.450439	0.326914	0.430519	0.334281
		600.087	0.456174	0.322409	0.431725	0.332808
		600.256	0.45058	0.323089	0.432904	0.331322
		600.425	0.455127	0.321085	0.434071	0.329822
		600.594	0.45764	0.319773	0.435204	0.328309
		600.763	0.458472	0.316054	0.436305	0.326783
		600.932	0.46043	0.315273	0.437374	0.325244
		601.101	0.459683	0.312792	0.438409	0.323694
		601.27	0.461677	0.310599	0.439411	0.322134
		601.439	0.46021	0.307424	0.440379	0.320561
		601.608	0.464387	0.307083	0.441315	0.318976
		601.777	0.466135	0.307895	0.442218	0.317379
		601.947	0.467487	0.305383	0.443087	0.315772
		602.116	0.468677	0.302528	0.443923	0.314152
		602.285	0.466932	0.301141	0.444726	0.312522
		602.454	0.469309	0.298062	0.445496	0.310881
		602.623	0.472569	0.296774	0.446232	0.309229
		602.792	0.469278	0.293691	0.446935	0.307567
		602.961	0.471046	0.291564	0.447605	0.305895
		603.13	0.472196	0.293539	0.448242	0.304212
		603.299	0.474301	0.287619	0.448845	0.30252
		603.468	0.474787	0.289989	0.449415	0.300818
		603.637	0.477327	0.283893	0.449953	0.299107
		603.806	0.475668	0.284313	0.450457	0.297387
		603.975	0.477327	0.279737	0.450927	0.295657
		604.144	0.47366	0.279626	0.451365	0.293919
		604.313	0.475473	0.278098	0.45177	0.292172
		604.482	0.479836	0.272061	0.452143	0.290417
		604.651	0.480935	0.272814	0.452483	0.288653
		604.82	0.478261	0.270282	0.452791	0.286881
		604.989	0.477994	0.27206	0.453067	0.285102
		605.158	0.479805	0.265234	0.45331	0.283315
		605.327	0.477623	0.265209	0.45352	0.28152
		605.496	0.480485	0.260376	0.453699	0.279718
		605.665	0.479348	0.261303	0.453846	0.277909
		605.834	0.480249	0.256623	0.45396	0.276137
		606.003	0.479259	0.254042	0.454043	0.274444
		606.172	0.479829	0.254936	0.454094	0.272744
		606.341	0.484011	0.252992	0.454113	0.271039
		606.51	0.479704	0.252517	0.454101	0.269328
		606.679	0.482207	0.247643	0.454058	0.267612
		606.848	0.482207	0.242869	0.453983	0.26589
		607.017	0.478646	0.242637	0.453877	0.264163
		607.186	0.481027	0.24392	0.45374	0.262431
		607.355	0.480809	0.239974	0.453572	0.260694
		607.524	0.480448	0.24024	0.453374	0.258952
		607.693	0.479582	0.233199	0.453145	0.257206
		607.862	0.476914	0.231098	0.452886	0.255454
		608.031	0.480402	0.227468	0.452596	0.253699
		608.2	0.478718	0.230306	0.452277	0.251939
		608.369	0.478019	0.229703	0.451927	0.250175
		608.538	0.47931	0.227273	0.451548	0.248407
		608.707	0.477721	0.223904	0.45114	0.246636
		608.876	0.482242	0.221906	0.450702	0.24486
		609.045	0.476441	0.220289	0.450235	0.243081
		609.214	0.479054	0.216739	0.449755	0.241299
		609.383	0.479814	0.21133	0.44929	0.239513
		609.552	0.477802	0.21394	0.4488	0.237724
		609.721	0.478645	0.210935	0.448284	0.235931
		609.89	0.478861	0.210019	0.447743	0.234136
		610.058	0.476757	0.207241	0.447177	0.232338
		610.227	0.475762	0.205242	0.446585	0.230538
		610.396	0.475102	0.200565	0.445969	0.228734
		610.565	0.471751	0.198967	0.445329	0.226929
		610.734	0.474151	0.197188	0.444664	0.224959
		610.903	0.473486	0.197435	0.443975	0.222887
		611.072	0.46973	0.194512	0.443262	0.220812
		611.241	0.47247	0.193524	0.442525	0.218734
		611.41	0.470243	0.192032	0.441764	0.216655
		611.579	0.47439	0.188481	0.44098	0.214574
		611.748	0.4676	0.182406	0.440173	0.212491
		611.917	0.469479	0.187271	0.439342	0.210407
		612.085	0.468246	0.181687	0.438489	0.208321
		612.254	0.466908	0.183603	0.437613	0.206234
		612.423	0.465205	0.177796	0.436715	0.204146
		612.592	0.464376	0.175472	0.435795	0.202057
		612.761	0.466872	0.17057	0.434852	0.199967
		612.93	0.463627	0.17067	0.433888	0.197876
		613.099	0.464752	0.168437	0.432902	0.195785
		613.268	0.462204	0.166117	0.431895	0.193693
		613.436	0.458636	0.165637	0.430866	0.191601
		613.605	0.459826	0.16137	0.429817	0.189509
		613.774	0.459433	0.160355	0.428746	0.187417
		613.943	0.455879	0.158338	0.427655	0.185325
		614.112	0.456267	0.155515	0.426545	0.183234
		614.281	0.456041	0.152763	0.425414	0.181142
		614.45	0.458358	0.148502	0.424264	0.179051
		614.619	0.45125	0.150807	0.423094	0.176961
		614.787	0.452723	0.144954	0.421905	0.174872
		614.956	0.449301	0.145175	0.420697	0.172783
		615.125	0.45138	0.142516	0.419469	0.170696
		615.294	0.446386	0.14084	0.418223	0.168609
		615.463	0.444843	0.141565	0.416958	0.166524
		615.632	0.443707	0.139582	0.415675	0.164545
		615.8	0.442743	0.136601	0.414374	0.162722
		615.969	0.442329	0.135653	0.413055	0.1609
		616.138	0.44503	0.133492	0.411719	0.159078
		616.307	0.436563	0.131627	0.410365	0.157258
		616.476	0.438511	0.12814	0.408994	0.155439
		616.645	0.437102	0.122865	0.407606	0.153621
		616.813	0.433845	0.123996	0.406201	0.151805
		616.982	0.434802	0.122878	0.40478	0.14999
		617.151	0.434206	0.119355	0.403342	0.148176
		617.32	0.433558	0.114436	0.401888	0.146364
		617.489	0.432834	0.116664	0.400419	0.144554
		617.657	0.428944	0.111799	0.398934	0.142745
		617.826	0.429321	0.112288	0.397434	0.140938
		617.995	0.426494	0.112237	0.395918	0.139133
		618.164	0.426183	0.110086	0.394387	0.13733
		618.333	0.421501	0.104269	0.392842	0.135529
		618.501	0.42341	0.102631	0.391283	0.133729
		618.67	0.418185	0.101259	0.389709	0.131932
		618.839	0.416289	0.099821	0.388121	0.130137
		619.008	0.413097	0.0962619	0.386519	0.128344
		619.177	0.41068	0.0950331	0.384827	0.126553
		619.345	0.413734	0.0931361	0.383085	0.124764
		619.514	0.410326	0.0899064	0.381329	0.122978
		619.683	0.408991	0.0896141	0.379558	0.121194
		619.852	0.407603	0.0867959	0.377774	0.119413
		620.02	0.402665	0.0839405	0.37597	0.117633
		620.189	0.400514	0.0838606	0.37415	0.115854
		620.358	0.405285	0.0812525	0.372317	0.114078
		620.527	0.395965	0.0783641	0.370471	0.112305
		620.696	0.394269	0.0755842	0.368613	0.110449
		620.864	0.397589	0.077242	0.366742	0.108562
		621.033	0.393802	0.0744918	0.36486	0.106679
		621.202	0.390836	0.0704751	0.362965	0.104798
		621.371	0.389903	0.0674487	0.361059	0.102921
		621.539	0.384944	0.070383	0.359142	0.101048
		621.708	0.384419	0.0652633	0.357214	0.0991777
		621.877	0.384453	0.0602311	0.355275	0.0973113
		622.046	0.381632	0.0607819	0.353326	0.0954486
		622.214	0.379694	0.0612649	0.351366	0.0935894
		622.383	0.377824	0.060371	0.349396	0.091734
		622.552	0.377345	0.0591456	0.347416	0.0898824
		622.72	0.377113	0.0525757	0.345427	0.0880346
		622.889	0.37669	0.0496436	0.343429	0.0861906
		623.058	0.369567	0.0515858	0.341421	0.0843504
		623.227	0.364125	0.0512217	0.339404	0.0825143
		623.395	0.367257	0.0481095	0.337379	0.080682
		623.564	0.364755	0.047699	0.335346	0.0788538
		623.733	0.363451	0.043798	0.333304	0.0770297
		623.901	0.359918	0.0436487	0.331254	0.0752096
		624.07	0.359121	0.0385894	0.329196	0.0733936
		624.239	0.357509	0.0357569	0.327134	0.0715818
		624.408	0.35443	0.0352323	0.325066	0.0697742
		624.576	0.35498	0.0357623	0.32299	0.0679708
		624.745	0.352362	0.0330998	0.320908	0.0661716
		624.914	0.346403	0.0300339	0.318819	0.0643768
		625.082	0.346276	0.0271143	0.316724	0.0625862
		625.251	0.34618	0.0275483	0.314622	0.0608
		625.42	0.341255	0.0270628	0.312515	0.0590182
		625.588	0.337288	0.0227348	0.310401	0.0572408
		625.757	0.333254	0.0207788	0.308282	0.0554684
		625.926	0.334813	0.0211507	0.306158	0.0537009
		626.094	0.332695	0.0179092	0.304028	0.0519378
		626.263	0.332664	0.014099	0.301894	0.0501793
		626.432	0.33002	0.0150339	0.299754	0.0484254
		626.6	0.325113	0.0125039	0.29761	0.0466759
		626.769	0.323546	0.0111283	0.295461	0.0449311
		626.938	0.328949	0.00775711	0.293308	0.0431909
		627.106	0.320735	0.00625224	0.291151	0.0414553
		627.275	0.316041	0.00606965	0.28899	0.0397244
		627.444	0.316244	0.00409424	0.286825	0.0379981
		627.612	0.313717	0.00436793	0.284657	0.0362765
		627.781	0.311643	0.00215197	0.282486	0.0345597
		627.95	0.310286	-0.000955899	0.280311	0.0328475
		628.118	0.309857	-0.00579111	0.278133	0.0311402
		628.287	0.306758	-0.00361776	0.275953	0.0294376
		628.455	0.306999	-0.00811663	0.273769	0.0277398
		628.624	0.299332	-0.0102331	0.271583	0.0260467
		628.793	0.300371	-0.0100127	0.269395	0.0243586
		628.961	0.295716	-0.0118187	0.267205	0.0226752
		629.13	0.295177	-0.0108662	0.265013	0.0209967
		629.299	0.2909	-0.0138235	0.26283	0.019323
		629.467	0.288612	-0.0135184	0.260769	0.0176543
		629.636	0.286522	-0.0173524	0.258706	0.0159904
		629.804	0.285887	-0.0199023	0.256642	0.0143314
		629.973	0.283075	-0.0224372	0.254577	0.0126773
		630.142	0.283442	-0.0257061	0.252511	0.0110282
		630.31	0.280167	-0.0224966	0.250443	0.00938397
		630.479	0.278567	-0.0250436	0.248375	0.0077447
		630.647	0.275767	-0.0253739	0.246307	0.00611039
		630.816	0.270602	-0.02534	0.244237	0.00448105
		630.985	0.270851	-0.0311966	0.242167	0.00293959
		631.153	0.265583	-0.0337627	0.240097	0.00142142
		631.322	0.263205	-0.03229	0.238026	-9.23562e-05
		631.49	0.26373	-0.036692	0.235955	-0.00160173
		631.659	0.26262	-0.0355013	0.233885	-0.0031067
		631.828	0.256377	-0.0375391	0.231814	-0.00460726
		631.996	0.253244	-0.0423248	0.229743	-0.0061034
		632.165	0.251261	-0.0422717	0.227673	-0.00759512
		632.333	0.253833	-0.0470844	0.225603	-0.00908241
		632.502	0.248778	-0.0442079	0.223534	-0.0105653
		632.67	0.24901	-0.0480612	0.221465	-0.0120437
		632.839	0.24377	-0.0483988	0.219397	-0.0135177
		633.008	0.241304	-0.0496854	0.21733	-0.0149872
		633.176	0.244772	-0.0484233	0.215264	-0.0164523
		633.345	0.240243	-0.0518826	0.213199	-0.017913
		633.513	0.23482	-0.0555901	0.211135	-0.0193692
		633.682	0.232742	-0.0550598	0.209072	-0.0208209
		633.85	0.233438	-0.0573001	0.20701	-0.0222682
		634.019	0.232081	-0.0580286	0.20495	-0.023711
		634.187	0.228984	-0.0607977	0.202891	-0.0251494
		634.356	0.227678	-0.061586	0.200834	-0.0265833
		634.524	0.221019	-0.0630426	0.198779	-0.0280127
		634.693	0.220794	-0.0644812	0.196726	-0.0294377
		634.862	0.218072	-0.0648346	0.194676	-0.0308582
		635.03	0.222893	-0.0654907	0.192627	-0.0322743
		635.199	0.215943	-0.0713252	0.19058	-0.0336859
		635.367	0.210848	-0.07004	0.188535	-0.0350931
		635.536	0.210972	-0.0734924	0.186493	-0.0364957
		635.704	0.209521	-0.074232	0.184452	-0.037894
		635.873	0.209988	-0.0749127	0.182414	-0.0392877
		636.041	0.204699	-0.074307	0.180379	-0.0406771
		636.21	0.201501	-0.0792171	0.178346	-0.0421129
		636.378	0.201244	-0.0797407	0.176315	-0.0435819
		636.547	0.199968	-0.0790252	0.174287	-0.0450458
		636.715	0.195804	-0.080665	0.172262	-0.0465048
		636.884	0.194989	-0.0824261	0.17024	-0.0479587
		637.052	0.19336	-0.0868064	0.16822	-0.0494077
		637.221	0.188503	-0.0847108	0.166204	-0.0508516
		637.389	0.185789	-0.086176	0.16419	-0.0522906
		637.558	0.183309	-0.087147	0.162179	-0.0537245
		637.726	0.179314	-0.0902935	0.160172	-0.0551535
		637.895	0.182804	-0.0918783	0.158167	-0.0565775
		638.063	0.180975	-0.0942733	0.156166	-0.0579965
		638.232	0.174416	-0.0957496	0.154168	-0.0594105
		638.4	0.177221	-0.0983004	0.152173	-0.0608196
		638.569	0.170291	-0.0981143	0.150182	-0.0622237
		638.737	0.170177	-0.101208	0.148194	-0.0636229
		638.906	0.168158	-0.0984814	0.14621	-0.0650171
		639.074	0.166634	-0.099095	0.144229	-0.0664064
		639.242	0.164726	-0.104464	0.142252	-0.0677908
		639.411	0.162125	-0.104762	0.140279	-0.0691702
		639.579	0.158976	-0.105978	0.138309	-0.0705447
		639.748	0.152349	-0.104897	0.136343	-0.0719143
		639.916	0.149176	-0.11075	0.134337	-0.073279
		640.085	0.14963	-0.111439	0.132264	-0.0746388
		640.253	0.149724	-0.109894	0.130196	-0.0759937
		640.422	0.150469	-0.113366	0.128131	-0.0773438
		640.59	0.148963	-0.114543	0.126072	-0.078689
		640.759	0.142835	-0.113834	0.124017	-0.0800293
		640.927	0.141552	-0.117283	0.121966	-0.0813647
		641.095	0.13966	-0.112809	0.119921	-0.0826954
		641.264	0.136293	-0.121732	0.11788	-0.0840211
		641.432	0.132248	-0.124026	0.115843	-0.0853421
		641.601	0.13373	-0.121303	0.113812	-0.0867196
		641.769	0.136524	-0.122384	0.111785	-0.0881083
		641.938	0.131391	-0.124157	0.109763	-0.0894917
		642.106	0.127099	-0.126807	0.107747	-0.0908697
		642.274	0.126072	-0.127377	0.105735	-0.0922424
		642.443	0.124156	-0.126927	0.103728	-0.0936097
		642.611	0.125528	-0.127412	0.101726	-0.0949718
		642.78	0.117964	-0.130686	0.0997291	-0.0963285
		642.948	0.118153	-0.130104	0.0977374	-0.09768
		643.116	0.115328	-0.130813	0.0957509	-0.0990262
		643.285	0.109706	-0.135392	0.0937696	-0.100367
		643.453	0.108885	-0.13327	0.0917935	-0.101703
		643.622	0.109484	-0.138698	0.0898226	-0.103033
		643.79	0.112294	-0.135337	0.087857	-0.104359
		643.958	0.106494	-0.136916	0.0858967	-0.105679
		644.127	0.103472	-0.141383	0.0839418	-0.106994
		644.295	0.100042	-0.143107	0.0819922	-0.108303
		644.464	0.100497	-0.142857	0.080048	-0.109608
		644.632	0.0952399	-0.14285	0.0781093	-0.110907
		644.8	0.0970762	-0.145474	0.0761759	-0.112202
		644.969	0.093587	-0.145832	0.0742481	-0.113491
		645.137	0.0883586	-0.146619	0.0723257	-0.114775
		645.305	0.0890923	-0.146231	0.0703609	-0.116054
		645.474	0.0863123	-0.150442	0.0682403	-0.117328
		645.642	0.0881587	-0.149928	0.0661264	-0.118596
		645.811	0.0834125	-0.151946	0.0640195	-0.11986
		645.979	0.0790276	-0.148888	0.0619194	-0.121119
		646.147	0.0805425	-0.153945	0.0598263	-0.122373
		646.316	0.0757926	-0.153798	0.0577402	-0.123621
		646.484	0.0741723	-0.154456	0.055661	-0.124865
		646.652	0.0729349	-0.156021	0.0535887	-0.126104
		646.821	0.0729834	-0.159491	0.0515235	-0.127338
		646.989	0.0711767	-0.157971	0.0494654	-0.128501
		647.157	0.0687382	-0.160918	0.0474142	-0.129586
		647.326	0.0709634	-0.162678	0.0453702	-0.130667
		647.494	0.0672161	-0.161965	0.0433332	-0.131744
		647.662	0.062678	-0.16374	0.0413033	-0.132818
		647.831	0.0627409	-0.164622	0.0392806	-0.133887
		647.999	0.0613564	-0.168437	0.0372649	-0.134953
		648.167	0.0609295	-0.165531	0.0355362	-0.136014
		648.336	0.0595757	-0.16648	0.0338365	-0.137072
		648.504	0.0531594	-0.170398	0.032142	-0.138126
		648.672	0.0525604	-0.170151	0.0304527	-0.139176
		648.841	0.0447559	-0.170981	0.0287686	-0.140223
		649.009	0.0499099	-0.174682	0.0270897	-0.141265
		649.177	0.0456232	-0.173445	0.025416	-0.142304
		649.346	0.048138	-0.173037	0.0237474	-0.143339
		649.514	0.0416509	-0.176535	0.0220842	-0.14437
		649.682	0.0406309	-0.178741	0.0204261	-0.145398
		649.851	0.0399429	-0.178896	0.0187733	-0.146422
		650.019	0.0405758	-0.178933	0.0171256	-0.147442
		650.187	0.0337137	-0.179791	0.0154833	-0.148458
		650.356	0.0333708	-0.179076	0.0138461	-0.149471
		650.524	0.0329909	-0.180365	0.0122142	-0.15048
		650.692	0.0293864	-0.180547	0.0105875	-0.151485
		650.86	0.027733	-0.185254	0.00896612	-0.152486
		651.029	0.02567	-0.183282	0.00734994	-0.153484
		651.197	0.0256162	-0.187781	0.005739	-0.154478
		651.365	0.0223875	-0.187105	0.00413331	-0.155469
		651.534	0.023317	-0.184082	0.00253286	-0.156456
		651.702	0.0172717	-0.190336	0.000937662	-0.157439
		651.87	0.0161572	-0.188745	-0.000652292	-0.158419
		652.038	0.0175796	-0.190211	-0.002237	-0.159395
		652.207	0.0178839	-0.19164	-0.00381647	-0.160368
		652.375	0.0144884	-0.192315	-0.00539069	-0.161337
		652.543	0.0122752	-0.191936	-0.00695964	-0.162335
		652.712	0.0084216	-0.193144	-0.00852319	-0.163354
		652.88	0.0155947	-0.193022	-0.0100814	-0.164369
		653.048	0.00547062	-0.195942	-0.0116344	-0.16538
		653.216	0.00524846	-0.198549	-0.0131821	-0.166387
		653.385	0.00194917	-0.198336	-0.0147244	-0.16739
		653.553	0.00161697	-0.197269	-0.0162615	-0.168389
		653.721	-0.000671642	-0.199608	-0.0177927	-0.169384
		653.889	-0.0025805	-0.199588	-0.0193185	-0.170376
		654.058	-0.00477031	-0.201107	-0.020839	-0.171363
		654.226	-0.00236407	-0.200529	-0.0223542	-0.172346
		654.394	-0.00664552	-0.203763	-0.0238642	-0.173326
		654.562	-0.00777919	-0.202787	-0.025369	-0.174302
		654.731	-0.0156839	-0.204322	-0.0268685	-0.175273
		654.899	-0.0110768	-0.202273	-0.0283628	-0.176242
		655.067	-0.0127232	-0.207711	-0.0298518	-0.177206
		655.235	-0.0182133	-0.207748	-0.0313356	-0.178166
		655.403	-0.0182533	-0.206552	-0.0328142	-0.179123
		655.572	-0.0170914	-0.210719	-0.0342875	-0.180076
		655.74	-0.0164519	-0.209455	-0.0357557	-0.181025
		655.908	-0.0203418	-0.210301	-0.0372187	-0.18197
		656.076	-0.02279	-0.212759	-0.0386765	-0.182912
		656.245	-0.0234496	-0.212367	-0.0401291	-0.18385
		656.413	-0.0254833	-0.21283	-0.0415765	-0.184784
		656.581	-0.0249295	-0.216791	-0.0430187	-0.185714
		656.749	-0.0300053	-0.216301	-0.0444558	-0.186641
		656.917	-0.0310028	-0.217264	-0.0458878	-0.187564
		657.086	-0.0300829	-0.217319	-0.0473146	-0.188484
		657.254	-0.0340339	-0.220139	-0.0487363	-0.1894
		657.422	-0.0312965	-0.217867	-0.0501528	-0.190312
		657.59	-0.0395364	-0.220748	-0.0515643	-0.191221
		657.758	-0.0397151	-0.220078	-0.0529706	-0.192126
		657.927	-0.0457255	-0.22366	-0.0543719	-0.193027
		658.095	-0.04008	-0.225293	-0.055768	-0.193925
		658.263	-0.04047	-0.221309	-0.0571591	-0.194818
		658.431	-0.0443539	-0.224631	-0.0585452	-0.195707
		658.599	-0.0443655	-0.224478	-0.0599262	-0.196593
		658.768	-0.0474424	-0.22355	-0.0613022	-0.197476
		658.936	-0.0505466	-0.226038	-0.0626731	-0.198355
		659.104	-0.0536631	-0.225796	-0.064039	-0.199231
		659.272	-0.0498882	-0.226199	-0.0653993	-0.200103
		659.44	-0.0509277	-0.227813	-0.0667532	-0.200971
		659.608	-0.0568673	-0.227446	-0.0681021	-0.201836
		659.777	-0.0548329	-0.23095	-0.0694461	-0.202698
		659.945	-0.0560281	-0.230827	-0.0707851	-0.203557
		660.113	-0.0582304	-0.233206	-0.0721192	-0.204412
		660.281	-0.0531329	-0.233922	-0.0734483	-0.205263
		660.449	-0.0638315	-0.233267	-0.0747726	-0.206111
		660.617	-0.0628487	-0.235655	-0.0760919	-0.206956
		660.786	-0.0658496	-0.234225	-0.0774064	-0.207798
		660.954	-0.0638164	-0.237691	-0.0787159	-0.208636
		661.122	-0.0696785	-0.238902	-0.0800206	-0.209471
		661.29	-0.069476	-0.234886	-0.0813205	-0.210302
		661.458	-0.0723298	-0.237648	-0.0826155	-0.21113
		661.626	-0.0742586	-0.236554	-0.0839057	-0.211955
		661.794	-0.0699588	-0.238266	-0.085191	-0.212777
		661.963	-0.0751766	-0.238936	-0.0864716	-0.213595
		662.131	-0.07663	-0.241828	-0.0877473	-0.214411
		662.299	-0.0756858	-0.240463	-0.0890183	-0.215223
		662.467	-0.0798178	-0.242221	-0.0902845	-0.216031
		662.635	-0.0816563	-0.244332	-0.091546	-0.216837
		662.803	-0.0810854	-0.241336	-0.0928027	-0.217639
		662.971	-0.0832435	-0.242975	-0.0940547	-0.218438
		663.14	-0.082643	-0.243885	-0.095302	-0.219234
		663.308	-0.0837358	-0.2469	-0.0965446	-0.220027
		663.476	-0.0868381	-0.24751	-0.0977825	-0.220817
		663.644	-0.0880006	-0.246054	-0.0990157	-0.221603
		663.812	-0.0863359	-0.24702	-0.100244	-0.222387
		663.98	-0.089383	-0.250273	-0.101468	-0.223122
		664.148	-0.091934	-0.247091	-0.102688	-0.223854
		664.316	-0.094266	-0.25134	-0.103902	-0.224583
		664.484	-0.0944508	-0.252149	-0.105112	-0.225309
		664.653	-0.0939694	-0.251074	-0.106318	-0.226032
		664.821	-0.097839	-0.251433	-0.107519	-0.226753
		664.989	-0.100062	-0.25184	-0.108721	-0.227471
		665.157	-0.0994089	-0.255684	-0.10998	-0.228186
		665.325	-0.102027	-0.251773	-0.111233	-0.228899
		665.493	-0.1002	-0.258404	-0.112482	-0.229609
		665.661	-0.101907	-0.254295	-0.113725	-0.230316
		665.829	-0.101836	-0.25366	-0.114963	-0.23102
		665.997	-0.104703	-0.257235	-0.116197	-0.231722
		666.165	-0.104976	-0.259384	-0.117425	-0.232422
		666.333	-0.10956	-0.258476	-0.118649	-0.233118
		666.502	-0.107318	-0.256159	-0.119868	-0.233812
		666.67	-0.113216	-0.259202	-0.121082	-0.234504
		666.838	-0.108805	-0.257166	-0.12229	-0.235192
		667.006	-0.112748	-0.258975	-0.123495	-0.235879
		667.174	-0.11797	-0.26221	-0.124694	-0.236562
		667.342	-0.114475	-0.259363	-0.125888	-0.237243
		667.51	-0.112814	-0.264914	-0.127078	-0.237922
		667.678	-0.11691	-0.265237	-0.128262	-0.238598
		667.846	-0.11918	-0.260772	-0.129442	-0.239271
		668.014	-0.122006	-0.266812	-0.130618	-0.239942
		668.182	-0.124746	-0.264686	-0.131788	-0.24061
		668.35	-0.119151	-0.26572	-0.132954	-0.241276
		668.518	-0.12729	-0.26742	-0.134115	-0.241939
		668.686	-0.121093	-0.268886	-0.135271	-0.2426
		668.854	-0.124743	-0.267927	-0.136423	-0.243258
		669.023	-0.121423	-0.266322	-0.13757	-0.243914
		669.191	-0.12843	-0.271025	-0.138712	-0.244567
		669.359	-0.130285	-0.266729	-0.13985	-0.245218
		669.527	-0.13225	-0.271552	-0.140983	-0.245867
		669.695	-0.127789	-0.270765	-0.142111	-0.246524
		669.863	-0.1307	-0.268562	-0.143235	-0.247207
		670.031	-0.131588	-0.27239	-0.144354	-0.247887
		670.199	-0.134511	-0.277491	-0.145469	-0.248565
		670.367	-0.138587	-0.273463	-0.146579	-0.24924
		670.535	-0.135592	-0.273358	-0.147685	-0.249913
		670.703	-0.139104	-0.275602	-0.148786	-0.250582
		670.871	-0.138456	-0.27209	-0.149867	-0.251249
		671.039	-0.143236	-0.274075	-0.150899	-0.251914
		671.207	-0.141492	-0.275194	-0.151927	-0.252576
		671.375	-0.138573	-0.277222	-0.152951	-0.253235
		671.543	-0.146748	-0.280713	-0.153971	-0.253892
		671.711	-0.146885	-0.278677	-0.154987	-0.254546
		671.879	-0.142472	-0.27739	-0.155999	-0.255197
		672.047	-0.146674	-0.27665	-0.157007	-0.255846
		672.215	-0.147034	-0.280537	-0.158011	-0.256493
		672.383	-0.148964	-0.283088	-0.159012	-0.257136
		672.551	-0.152436	-0.281073	-0.160008	-0.257778
		672.719	-0.153351	-0.27694	-0.161001	-0.258416
		672.887	-0.150463	-0.278294	-0.161989	-0.259053
		673.055	-0.154305	-0.279749	-0.162974	-0.259686
		673.223	-0.154304	-0.28752	-0.163955	-0.260318
		673.391	-0.15457	-0.286086	-0.164933	-0.260946
		673.559	-0.155941	-0.284264	-0.165906	-0.261573
		673.727	-0.158724	-0.285181	-0.166876	-0.262196
		673.895	-0.158742	-0.283559	-0.167842	-0.262818
		674.063	-0.15737	-0.286754	-0.168804	-0.263437
		674.231	-0.15963	-0.287265	-0.169762	-0.264053
		674.399	-0.16092	-0.28623	-0.170717	-0.264667
		674.567	-0.157022	-0.287605	-0.171668	-0.265279
		674.735	-0.163986	-0.288491	-0.172615	-0.265888
		674.903	-0.16692	-0.286651	-0.173559	-0.266495
		675.071	-0.164784	-0.288895	-0.174498	-0.267099
		675.239	-0.164356	-0.289727	-0.175435	-0.267701
		675.407	-0.165941	-0.287947	-0.176367	-0.268301
		675.575	-0.169617	-0.290691	-0.177296	-0.268898
		675.743	-0.171032	-0.288652	-0.178222	-0.269492
		675.911	-0.169711	-0.290601	-0.179143	-0.270084
		676.079	-0.170092	-0.291359	-0.180061	-0.270673
		676.247	-0.174832	-0.289319	-0.180976	-0.27126
		676.415	-0.171345	-0.291821	-0.181887	-0.271845
		676.583	-0.172889	-0.290739	-0.182794	-0.272428
		676.751	-0.168897	-0.290212	-0.183698	-0.273008
		676.919	-0.173419	-0.295334	-0.184638	-0.273586
		677.087	-0.174256	-0.297118	-0.185584	-0.274161
		677.255	-0.178575	-0.29448	-0.186526	-0.274735
		677.422	-0.172942	-0.295881	-0.187464	-0.275306
		677.59	-0.177632	-0.295532	-0.188398	-0.275875
		677.758	-0.177963	-0.300211	-0.189328	-0.276442
		677.926	-0.176855	-0.297637	-0.190255	-0.277006
		678.094	-0.180997	-0.297213	-0.191177	-0.277568
		678.262	-0.182877	-0.296969	-0.192097	-0.278128
		678.43	-0.183119	-0.296795	-0.193012	-0.278686
		678.598	-0.185216	-0.296479	-0.193923	-0.279242
		678.766	-0.182756	-0.297346	-0.194831	-0.279795
		678.934	-0.184442	-0.299731	-0.195735	-0.280347
		679.102	-0.183608	-0.298587	-0.196636	-0.280896
		679.27	-0.190499	-0.300568	-0.197532	-0.281443
		679.438	-0.192057	-0.299928	-0.198425	-0.281988
		679.606	-0.190542	-0.300328	-0.199315	-0.282531
		679.774	-0.192293	-0.30112	-0.200201	-0.283071
		679.942	-0.191912	-0.300549	-0.201083	-0.28361
		680.109	-0.191195	-0.301773	-0.201962	-0.284146
		680.277	-0.191848	-0.302327	-0.202837	-0.28468
		680.445	-0.19679	-0.303474	-0.203708	-0.285213
		680.613	-0.192224	-0.302203	-0.204576	-0.285743
		680.781	-0.193272	-0.306194	-0.20544	-0.286271
		680.949	-0.199343	-0.305909	-0.206301	-0.286797
		681.117	-0.197723	-0.306951	-0.207158	-0.287321
		681.285	-0.199187	-0.308214	-0.208012	-0.287843
		681.453	-0.195864	-0.302368	-0.208862	-0.288363
		681.621	-0.199073	-0.303863	-0.209709	-0.288881
		681.789	-0.200534	-0.309805	-0.210553	-0.289396
		681.956	-0.201132	-0.308679	-0.211393	-0.28991
		682.124	-0.203577	-0.307347	-0.21223	-0.290422
		682.292	-0.200831	-0.307177	-0.213063	-0.290931
		682.46	-0.204457	-0.308058	-0.213893	-0.291439
		682.628	-0.198496	-0.310725	-0.214719	-0.291945
		682.796	-0.20521	-0.310591	-0.215542	-0.292449
		682.964	-0.207528	-0.307784	-0.216332	-0.29295
		683.132	-0.208149	-0.31323	-0.217104	-0.29345
		683.3	-0.204709	-0.311272	-0.217874	-0.293948
		683.467	-0.207758	-0.310211	-0.218641	-0.294444
		683.635	-0.207325	-0.311905	-0.219404	-0.294938
		683.803	-0.210919	-0.311781	-0.220165	-0.29543
		683.971	-0.208154	-0.31507	-0.220923	-0.29592
		684.139	-0.210517	-0.31363	-0.221678	-0.296409
		684.307	-0.209286	-0.311995	-0.222429	-0.296895
		684.475	-0.218012	-0.315188	-0.223178	-0.29738
		684.643	-0.212054	-0.314373	-0.223924	-0.297862
		684.81	-0.215502	-0.312204	-0.224668	-0.298343
		684.978	-0.211691	-0.313128	-0.225408	-0.298822
		685.146	-0.218202	-0.314166	-0.226145	-0.299299
		685.314	-0.218916	-0.317686	-0.22688	-0.299774
		685.482	-0.218054	-0.317029	-0.227612	-0.300247
		685.65	-0.217892	-0.316102	-0.22834	-0.300719
		685.818	-0.218111	-0.316144	-0.229066	-0.301188
		685.986	-0.214858	-0.316325	-0.22979	-0.301656
		686.153	-0.22119	-0.318389	-0.23051	-0.302122
		686.321	-0.21749	-0.316242	-0.231228	-0.302586
		686.489	-0.220828	-0.321786	-0.231943	-0.303049
		686.657	-0.218062	-0.316127	-0.232655	-0.303509
		686.825	-0.222685	-0.317243	-0.233364	-0.303968
		686.993	-0.221939	-0.316638	-0.23407	-0.304425
		687.161	-0.222256	-0.314582	-0.234774	-0.304881
		687.328	-0.225242	-0.315754	-0.235475	-0.305334
		687.496	-0.22817	-0.318641	-0.236174	-0.305786
		687.664	-0.230356	-0.320543	-0.236869	-0.306236
		687.832	-0.230429	-0.318572	-0.237563	-0.306676
		688	-0.224033	-0.320724	-0.238253	-0.307096
		688.168	-0.226955	-0.317309	-0.23894	-0.307515
		688.335	-0.228506	-0.320537	-0.239625	-0.307933
		688.503	-0.231037	-0.320451	-0.240308	-0.308349
		688.671	-0.231831	-0.32395	-0.240988	-0.308763
		688.839	-0.227284	-0.319534	-0.241664	-0.309175
		689.007	-0.233125	-0.320263	-0.242335	-0.309582
		689.175	-0.226378	-0.325892	-0.243002	-0.309987
		689.342	-0.236662	-0.325203	-0.243666	-0.310391
		689.51	-0.232193	-0.321356	-0.244328	-0.310794
		689.678	-0.232009	-0.324089	-0.244988	-0.311194
		689.846	-0.235298	-0.319536	-0.245645	-0.311594
		690.014	-0.235347	-0.324408	-0.246299	-0.311991
		690.181	-0.236494	-0.322673	-0.24695	-0.312388
		690.349	-0.238869	-0.324792	-0.2476	-0.312783
		690.517	-0.240282	-0.327911	-0.248246	-0.313176
		690.685	-0.238739	-0.323837	-0.24889	-0.313568
		690.853	-0.23597	-0.326108	-0.249532	-0.313958
		691.021	-0.24155	-0.32506	-0.250171	-0.314347
		691.188	-0.240753	-0.328303	-0.250808	-0.314735
		691.356	-0.241948	-0.328906	-0.251442	-0.315121
		691.524	-0.241339	-0.332178	-0.252074	-0.315506
		691.692	-0.241768	-0.327349	-0.252703	-0.315889
		691.86	-0.240712	-0.328287	-0.253329	-0.316271
		692.027	-0.243771	-0.32905	-0.253954	-0.316651
		692.195	-0.246268	-0.328114	-0.254576	-0.31703
		692.363	-0.240315	-0.327654	-0.255195	-0.317407
		692.531	-0.251131	-0.330686	-0.255812	-0.317783
		692.699	-0.242671	-0.332119	-0.256427	-0.318158
		692.866	-0.243734	-0.328495	-0.257039	-0.318531
		693.034	-0.246538	-0.331851	-0.257649	-0.318903
		693.202	-0.245986	-0.329402	-0.258257	-0.319274
		693.37	-0.248947	-0.330859	-0.258862	-0.319643
		693.538	-0.246031	-0.328159	-0.259465	-0.320011
		693.705	-0.251175	-0.332061	-0.260065	-0.320377
		693.873	-0.247813	-0.333367	-0.260663	-0.320742
		694.041	-0.250342	-0.331774	-0.261259	-0.321106
		694.209	-0.253781	-0.3319	-0.261853	-0.32149
		694.376	-0.246202	-0.334221	-0.262444	-0.321872
		694.544	-0.251856	-0.335593	-0.263033	-0.322254
		694.712	-0.24972	-0.335619	-0.26362	-0.322633
		694.88	-0.255241	-0.332679	-0.264204	-0.323012
		695.048	-0.255382	-0.330938	-0.264786	-0.323388
		695.215	-0.255084	-0.334337	-0.265366	-0.323764
		695.383	-0.254764	-0.332034	-0.265943	-0.324138
		695.551	-0.257042	-0.336477	-0.266518	-0.32451
		695.719	-0.252862	-0.336794	-0.267091	-0.324881
		695.886	-0.255086	-0.336538	-0.267662	-0.32525
		696.054	-0.256187	-0.33636	-0.26823	-0.325618
		696.222	-0.255761	-0.33344	-0.268797	-0.325985
		696.39	-0.260703	-0.337018	-0.269361	-0.32635
		696.557	-0.257655	-0.337392	-0.269922	-0.326714
		696.725	-0.256869	-0.335744	-0.270482	-0.327076
		696.893	-0.261518	-0.333769	-0.27104	-0.327437
		697.061	-0.257335	-0.337948	-0.271595	-0.327797
		697.229	-0.263073	-0.335124	-0.272148	-0.328155
		697.396	-0.263033	-0.335834	-0.272699	-0.328511
		697.564	-0.265596	-0.336859	-0.273248	-0.328867
		697.732	-0.263966	-0.33682	-0.273795	-0.32922
		697.9	-0.26018	-0.338608	-0.27434	-0.329573
		698.067	-0.262071	-0.337717	-0.274883	-0.329924
		698.235	-0.263939	-0.337847	-0.275423	-0.330274
		698.403	-0.263397	-0.337789	-0.275962	-0.330622
		698.571	-0.260949	-0.337949	-0.276498	-0.330969
		698.738	-0.268062	-0.341016	-0.277032	-0.331315
		698.906	-0.265557	-0.340789	-0.277565	-0.331659
		699.074	-0.265194	-0.341001	-0.278095	-0.332002
		699.241	-0.269387	-0.341328	-0.278623	-0.332344
		699.409	-0.266018	-0.341848	-0.279149	-0.332684
		699.577	-0.264116	-0.340397	-0.279673	-0.333023
		699.745	-0.272941	-0.339839	-0.280195	-0.333361
		699.912	-0.270562	-0.339273	-0.280715	-0.333697
		700.08	-0.271251	-0.343564	-0.281233	-0.334032
		700.248	-0.270863	-0.3413	-0.28175	-0.334366
		700.416	-0.271458	-0.340849	-0.282264	-0.334699
		700.583	-0.270268	-0.342847	-0.282776	-0.33503
		700.751	-0.271374	-0.339183	-0.283286	-0.335359
		700.919	-0.269293	-0.341396	-0.283794	-0.335688
		701.087	-0.267758	-0.339361	-0.2843	-0.336015
		701.254	-0.275859	-0.345793	-0.284805	-0.336341
		701.422	-0.270233	-0.3423	-0.285307	-0.336665
		701.59	-0.271001	-0.343599	-0.285808	-0.336988
		701.757	-0.274328	-0.341429	-0.286314	-0.33731
		701.925	-0.267209	-0.343059	-0.286837	-0.337631
		702.093	-0.27792	-0.345195	-0.287358	-0.337951
		702.261	-0.270861	-0.345572	-0.287877	-0.338269
		702.428	-0.277999	-0.34213	-0.288393	-0.338586
		702.596	-0.278117	-0.346144	-0.288908	-0.338902
		702.764	-0.275034	-0.345256	-0.289421	-0.339216
		702.931	-0.280775	-0.346812	-0.289931	-0.33953
		703.099	-0.274619	-0.349026	-0.29044	-0.339842
		703.267	-0.277222	-0.348417	-0.290947	-0.340153
		703.435	-0.279904	-0.348313	-0.291451	-0.340462
		703.602	-0.27562	-0.34595	-0.291954	-0.340771
		703.77	-0.279163	-0.34449	-0.292454	-0.341078
		703.938	-0.277995	-0.34354	-0.292953	-0.341384
		704.105	-0.275948	-0.34924	-0.293449	-0.341689
		704.273	-0.279608	-0.345251	-0.293944	-0.341993
		704.441	-0.278596	-0.346693	-0.294436	-0.342295
		704.609	-0.281649	-0.34655	-0.294927	-0.342596
		704.776	-0.281829	-0.346437	-0.295415	-0.342896
		704.944	-0.277738	-0.33995	-0.295902	-0.343195
		705.112	-0.284339	-0.343666	-0.296387	-0.343493
		705.279	-0.284633	-0.353825	-0.29687	-0.34379
		705.447	-0.285792	-0.348167	-0.297351	-0.344085
		705.615	-0.284256	-0.34669	-0.29783	-0.34438
		705.782	-0.286026	-0.344884	-0.298307	-0.344673
		705.95	-0.283634	-0.343834	-0.298782	-0.344965
		706.118	-0.280095	-0.347962	-0.299256	-0.345256
		706.285	-0.286201	-0.34862	-0.299727	-0.345546
		706.453	-0.289578	-0.351011	-0.300197	-0.345835
		706.621	-0.288715	-0.350758	-0.300665	-0.346122
		706.789	-0.288818	-0.345163	-0.30113	-0.346409
		706.956	-0.284617	-0.345258	-0.301595	-0.346694
		707.124	-0.287806	-0.347845	-0.302057	-0.346978
		707.292	-0.28923	-0.350888	-0.302517	-0.34726
		707.459	-0.286204	-0.353013	-0.302976	-0.347542
		707.627	-0.281379	-0.344888	-0.303432	-0.347822
		707.795	-0.285039	-0.353763	-0.303887	-0.348102
		707.962	-0.290639	-0.351552	-0.30434	-0.34838
		708.13	-0.289652	-0.353767	-0.304792	-0.348657
		708.298	-0.293773	-0.348378	-0.305241	-0.348933
		708.465	-0.292793	-0.346313	-0.305688	-0.349208
		708.633	-0.290513	-0.352775	-0.306133	-0.349482
		708.801	-0.290678	-0.34957	-0.306576	-0.349755
		708.968	-0.29356	-0.3525	-0.307018	-0.350027
		709.136	-0.291854	-0.351979	-0.307458	-0.350298
		709.304	-0.288585	-0.351384	-0.307896	-0.350567
		709.471	-0.292406	-0.349233	-0.308332	-0.350836
		709.639	-0.290179	-0.351488	-0.308767	-0.351104
		709.807	-0.296065	-0.354659	-0.3092	-0.35137
		709.974	-0.295547	-0.348596	-0.309631	-0.351636
		710.142	-0.294837	-0.348138	-0.31006	-0.3519
		710.31	-0.290853	-0.355316	-0.310488	-0.352164
		710.477	-0.292244	-0.34835	-0.310914	-0.352426
		710.645	-0.286506	-0.354434	-0.311339	-0.352687
		710.813	-0.294301	-0.356719	-0.311762	-0.352948
		710.98	-0.290572	-0.352605	-0.312183	-0.353207
		711.148	-0.292058	-0.34896	-0.312602	-0.353465
		711.316	-0.29874	-0.35353	-0.31302	-0.353723
		711.483	-0.289726	-0.355278	-0.313436	-0.353979
		711.651	-0.29064	-0.346812	-0.31385	-0.354234
		711.819	-0.294206	-0.353718	-0.314263	-0.354488
		711.986	-0.293546	-0.347955	-0.314675	-0.354742
		712.154	-0.299989	-0.355084	-0.315084	-0.354994
		712.322	-0.297134	-0.356595	-0.315492	-0.355245
		712.489	-0.298585	-0.352516	-0.315898	-0.355496
		712.657	-0.303705	-0.356507	-0.316303	-0.355745
		712.825	-0.287387	-0.356704	-0.316706	-0.355993
		712.992	-0.300947	-0.354181	-0.317108	-0.356241
		713.16	-0.297602	-0.350815	-0.317508	-0.356487
		713.327	-0.297025	-0.351048	-0.317906	-0.356733
		713.495	-0.298199	-0.355819	-0.318303	-0.356977
		713.663	-0.304181	-0.349692	-0.318698	-0.35721
		713.83	-0.300397	-0.354627	-0.319092	-0.357438
		713.998	-0.295452	-0.355962	-0.319484	-0.357666
		714.166	-0.299966	-0.355816	-0.319875	-0.357892
		714.333	-0.300651	-0.354275	-0.320264	-0.358118
		714.501	-0.299769	-0.35701	-0.320651	-0.358343
		714.669	-0.307586	-0.353728	-0.321038	-0.358567
		714.836	-0.301573	-0.352633	-0.321422	-0.358791
		715.004	-0.308442	-0.353544	-0.321789	-0.359013
		715.172	-0.309988	-0.356545	-0.32215	-0.359235
		715.339	-0.303839	-0.356995	-0.32251	-0.359456
		715.507	-0.295216	-0.357091	-0.322868	-0.359676
		715.674	-0.300262	-0.354241	-0.323225	-0.359895
		715.842	-0.30969	-0.355686	-0.323581	-0.360113
		716.01	-0.307075	-0.360726	-0.323935	-0.360331
		716.177	-0.310568	-0.356155	-0.324288	-0.360548
		716.345	-0.303627	-0.361429	-0.32464	-0.360763
		716.513	-0.302819	-0.359917	-0.32499	-0.360979
		716.68	-0.301281	-0.355672	-0.325339	-0.361193
		716.848	-0.300902	-0.36315	-0.325687	-0.361406
		717.016	-0.29739	-0.358994	-0.326033	-0.361619
		717.183	-0.308743	-0.357707	-0.326378	-0.361831
		717.351	-0.305263	-0.36156	-0.326722	-0.362042
		717.518	-0.303634	-0.359272	-0.327065	-0.362252
		717.686	-0.306066	-0.358432	-0.327406	-0.362461
		717.854	-0.306767	-0.354664	-0.327746	-0.36267
		718.021	-0.31051	-0.35808	-0.328084	-0.362878
		718.189	-0.310388	-0.353613	-0.328422	-0.363085
		718.357	-0.312818	-0.356818	-0.328758	-0.363291
		718.524	-0.305737	-0.359417	-0.329093	-0.363497
		718.692	-0.309484	-0.361125	-0.329426	-0.363701
		718.859	-0.311315	-0.362734	-0.329759	-0.363905
		719.027	-0.310435	-0.35866	-0.33009	-0.364109
		719.195	-0.309468	-0.360864	-0.330419	-0.364311
		719.362	-0.306352	-0.352905	-0.330748	-0.364513
		719.53	-0.308522	-0.362189	-0.331075	-0.364714
		719.698	-0.309892	-0.364742	-0.331402	-0.364914
		719.865	-0.31082	-0.362506	-0.331726	-0.365113
		720.033	-0.309448	-0.355546	-0.33205	-0.365312
		720.2	-0.314339	-0.356236	-0.332373	-0.365509
		720.368	-0.312231	-0.36103	-0.332694	-0.365713
		720.536	-0.313646	-0.35718	-0.333014	-0.365921
		720.703	-0.310613	-0.361091	-0.333333	-0.366129
		720.871	-0.312432	-0.362201	-0.33365	-0.366335
		721.038	-0.315359	-0.362975	-0.333967	-0.366541
		721.206	-0.308854	-0.361834	-0.334282	-0.366746
		721.374	-0.309402	-0.361734	-0.334596	-0.366951
		721.541	-0.311575	-0.360816	-0.334909	-0.367154
		721.709	-0.315993	-0.357135	-0.33522	-0.367357
		721.876	-0.309922	-0.363479	-0.335531	-0.367558
		722.044	-0.317005	-0.357866	-0.33584	-0.367759
		722.212	-0.310875	-0.360365	-0.336148	-0.36796
		722.379	-0.306667	-0.357371	-0.336455	-0.368159
		722.547	-0.308366	-0.362169	-0.336761	-0.368358
		722.715	-0.316014	-0.361707	-0.337065	-0.368555
		722.882	-0.323015	-0.361071	-0.337369	-0.368752
		723.05	-0.311828	-0.357151	-0.337671	-0.368948
		723.217	-0.321767	-0.361621	-0.337972	-0.369144
		723.385	-0.314626	-0.364057	-0.338272	-0.369339
		723.553	-0.319063	-0.356844	-0.338571	-0.369532
		723.72	-0.320832	-0.367046	-0.338869	-0.369726
		723.888	-0.319006	-0.363542	-0.339165	-0.369918
		724.055	-0.314428	-0.364905	-0.339461	-0.370109
		724.223	-0.312814	-0.355842	-0.339755	-0.3703
		724.391	-0.31877	-0.358271	-0.340048	-0.37049
		724.558	-0.310766	-0.36013	-0.340341	-0.370679
		724.726	-0.31746	-0.355082	-0.340632	-0.370868
		724.893	-0.309491	-0.360457	-0.340922	-0.371056
		725.061	-0.319411	-0.361422	-0.341211	-0.371243
		725.229	-0.313913	-0.361778	-0.341499	-0.371429
		725.396	-0.317956	-0.364876	-0.341785	-0.371614
		725.564	-0.316363	-0.368041	-0.342071	-0.371799
		725.731	-0.321363	-0.363147	-0.342356	-0.371983
		725.899	-0.318168	-0.366375	-0.342639	-0.372166
		726.067	-0.311562	-0.365494	-0.342922	-0.372349
		726.234	-0.320081	-0.360935	-0.343203	-0.37253
		726.402	-0.323229	-0.361635	-0.343483	-0.372711
		726.569	-0.324851	-0.360855	-0.343763	-0.372892
		726.737	-0.323525	-0.36348	-0.344041	-0.373071
		726.905	-0.318046	-0.364276	-0.344318	-0.37325
		727.072	-0.319874	-0.362122	-0.344594	-0.373428
		727.24	-0.314139	-0.36519	-0.34487	-0.373605
		727.407	-0.322812	-0.36502	-0.345144	-0.373782
		727.575	-0.319758	-0.36678	-0.345417	-0.373957
		727.742	-0.320376	-0.363488	-0.345689	-0.374132
		727.91	-0.320507	-0.365423	-0.34596	-0.374307
		728.078	-0.3198	-0.366608	-0.34623	-0.37448
		728.245	-0.326034	-0.365027	-0.346499	-0.374653
		728.413	-0.327639	-0.366527	-0.346767	-0.374825
		728.58	-0.325293	-0.365153	-0.347037	-0.374996

## Sheet: Fig1f
			Normalized Michelson contrast
			experiment	fit
	Polarization (°)	0	2.76602e-05	0.00420358
		3	0.00323047	0.00294148
		6	0.00764877	0.00619745
		9	0.0166449	0.0139188
		12	0.0335066	0.0260356
		15	0.050458	0.0424609
		18	0.0715589	0.0630896
		21	0.0980637	0.0877964
		24	0.127621	0.116432
		27	0.159134	0.148822
		30	0.196231	0.184759
		33	0.236068	0.224001
		36	0.277724	0.266267
		39	0.320481	0.311233
		42	0.371129	0.358529
		45	0.426446	0.407739
		48	0.475553	0.458402
		51	0.526654	0.510011
		54	0.585598	0.562016
		57	0.635087	0.613834
		60	0.684034	0.66485
		63	0.726163	0.714432
		66	0.781105	0.761935
		69	0.82259	0.806716
		72	0.859722	0.848148
		75	0.900321	0.885628
		78	0.930557	0.918592
		81	0.955178	0.946533
		84	0.973029	0.969004
		87	0.99182	0.985637
		90	0.99854	0.996145
		93	0.998795	1.00034
		96	0.994909	0.998121
		99	0.981728	0.989501
		102	0.965089	0.974589
		105	0.940744	0.953592
		108	0.912398	0.926817
		111	0.875305	0.894656
		114	0.836724	0.857584
		117	0.796415	0.816146
		120	0.744652	0.770944
		123	0.693779	0.722625
		126	0.642176	0.671866
		129	0.594131	0.619363
		132	0.5365	0.565814
		135	0.483498	0.511909
		138	0.429185	0.458316
		141	0.371758	0.405668
		144	0.319066	0.354561
		147	0.273406	0.305539
		150	0.231537	0.259094
		153	0.187129	0.215659
		156	0.149845	0.17561
		159	0.119116	0.139264
		162	0.0868228	0.10688
		165	0.0631825	0.0786662
		168	0.0429129	0.0547788
		171	0.0284191	0.0353313
		174	0.0137509	0.0203976
		177	0.00434949	0.0100179
		180	0.00116328	0.00420358
		183	0.000978712	0.00294148
		186	0.00589352	0.00619745
		189	0.0123852	0.0139188
		192	0.0236166	0.0260356
		195	0.0415741	0.0424609
		198	0.0603885	0.0630896
		201	0.0817183	0.0877964
		204	0.107609	0.116432
		207	0.141869	0.148822
		210	0.175567	0.184759
		213	0.209612	0.224001
		216	0.251475	0.266267
		219	0.295515	0.311233
		222	0.338974	0.358529
		225	0.383983	0.407739
		228	0.437741	0.458402
		231	0.487355	0.510011
		234	0.536742	0.562016
		237	0.592964	0.613834
		240	0.64962	0.66485
		243	0.701656	0.714432
		246	0.74621	0.761935
		249	0.797459	0.806716
		252	0.839524	0.848148
		255	0.875782	0.885628
		258	0.909146	0.918592
		261	0.939938	0.946533
		264	0.962679	0.969004
		267	0.97898	0.985637
		270	0.993653	0.996145
		273	0.999747	1.00034
		276	0.99955	0.998121
		279	0.994085	0.989501
		282	0.979374	0.974589
		285	0.961467	0.953592
		288	0.940314	0.926817
		291	0.914379	0.894656
		294	0.873802	0.857584
		297	0.839399	0.816146
		300	0.799602	0.770944
		303	0.750163	0.722625
		306	0.699023	0.671866
		309	0.650919	0.619363
		312	0.60143	0.565814
		315	0.542107	0.511909
		318	0.488531	0.458316
		321	0.440536	0.405668
		324	0.392282	0.354561
		327	0.335034	0.305539
		330	0.288859	0.259094
		333	0.246349	0.215659
		336	0.197489	0.17561
		339	0.156702	0.139264
		342	0.122617	0.10688
		345	0.0939737	0.0786662
		348	0.0647541	0.0547788
		351	0.0424308	0.0353313
		354	0.0271357	0.0203976
		357	0.0121999	0.0100179
		360	0	0.00420358

## Sheet: Fig1g
			Normalized Michelson contrast
			experiment	fit
	Polarization (°)	0	0.795464	0.811785
		3	0.735206	0.757352
		6	0.669287	0.69702
		9	0.60373	0.631835
		12	0.528136	0.563053
		15	0.454177	0.492102
		18	0.38162	0.420537
		21	0.314519	0.349989
		24	0.243992	0.282112
		27	0.189469	0.218522
		30	0.135899	0.160745
		33	0.0847676	0.110164
		36	0.0489733	0.0679674
		39	0.0239675	0.0351128
		42	0.00835467	0.012292
		45	0.00330268	-9.02839e-05
		48	0.00599256	-0.00192734
		51	0.0209397	0.00658923
		54	0.0370453	0.024981
		57	0.0714547	0.0525049
		60	0.109498	0.0881849
		63	0.143678	0.130852
		66	0.204669	0.179192
		69	0.254399	0.231795
		72	0.300548	0.287211
		75	0.362373	0.344004
		78	0.414694	0.400803
		81	0.469972	0.45635
		84	0.519576	0.509542
		87	0.582996	0.559463
		90	0.628512	0.605413
		93	0.666469	0.646917
		96	0.70018	0.683732
		99	0.728516	0.715839
		102	0.76809	0.743429
		105	0.777146	0.766874
		108	0.801598	0.786694
		111	0.828501	0.80352
		114	0.840452	0.818047
		117	0.851754	0.83099
		120	0.867212	0.843036
		123	0.874443	0.854802
		126	0.879606	0.866794
		129	0.890062	0.879376
		132	0.897477	0.892742
		135	0.89771	0.9069
		138	0.916717	0.921666
		141	0.937444	0.936666
		144	0.953229	0.951352
		147	0.95606	0.96502
		150	0.967992	0.976847
		153	0.973017	0.985924
		156	0.980955	0.991306
		159	0.982809	0.992053
		162	0.984296	0.987284
		165	0.97648	0.976222
		168	0.965148	0.958239
		171	0.940465	0.932896
		174	0.904097	0.899977
		177	0.872096	0.85951
		180	0.829343	0.811785
		183	0.772933	0.757352
		186	0.707214	0.69702
		189	0.640172	0.631835
		192	0.578278	0.563053
		195	0.507172	0.492102
		198	0.434091	0.420537
		201	0.36869	0.349989
		204	0.311484	0.282112
		207	0.227692	0.218522
		210	0.175633	0.160745
		213	0.127734	0.110164
		216	0.0795058	0.0679674
		219	0.048083	0.0351128
		222	0.0222578	0.012292
		225	0.0098968	-9.02839e-05
		228	0.0116485	-0.00192734
		231	0.0125289	0.00658923
		234	0.0213752	0.024981
		237	0.0474554	0.0525049
		240	0.0784793	0.0881849
		243	0.117133	0.130852
		246	0.166548	0.179192
		249	0.218854	0.231795
		252	0.268766	0.287211
		255	0.325598	0.344004
		258	0.368429	0.400803
		261	0.432186	0.45635
		264	0.473847	0.509542
		267	0.523316	0.559463
		270	0.577823	0.605413
		273	0.609798	0.646917
		276	0.655885	0.683732
		279	0.695858	0.715839
		282	0.731037	0.743429
		285	0.754419	0.766874
		288	0.783111	0.786694
		291	0.802097	0.80352
		294	0.815663	0.818047
		297	0.840882	0.83099
		300	0.847955	0.843036
		303	0.853043	0.854802
		306	0.872394	0.866794
		309	0.875908	0.879376
		312	0.889615	0.892742
		315	0.894802	0.9069
		318	0.914864	0.921666
		321	0.923768	0.936666
		324	0.931246	0.951352
		327	0.947708	0.96502
		330	0.954408	0.976847
		333	0.965506	0.985924
		336	0.983734	0.991306
		339	0.979543	0.992053
		342	1	0.987284
		345	0.988559	0.976222
		348	0.988765	0.958239
		351	0.971029	0.932896
		354	0.947589	0.899977
		357	0.90943	0.85951
		360	0.791836	0.811785

## Sheet: Fig1h
			Normalized Michelson contrast
			experiment	fit
	Polarization (°)	0	0.992011	0.986248
		3	0.977748	0.979592
		6	0.96123	0.965559
		9	0.936348	0.94445
		12	0.900428	0.916704
		15	0.865235	0.882883
		18	0.825142	0.843659
		21	0.778503	0.799786
		24	0.728961	0.752084
		27	0.68005	0.701414
		30	0.629715	0.648651
		33	0.573543	0.594663
		36	0.524622	0.540288
		39	0.474818	0.486314
		42	0.419295	0.433461
		45	0.36557	0.382371
		48	0.318109	0.333593
		51	0.277063	0.287582
		54	0.228981	0.244696
		57	0.191467	0.205197
		60	0.158684	0.169257
		63	0.130939	0.136973
		66	0.0970999	0.108371
		69	0.0752254	0.0834249
		72	0.0545303	0.0620717
		75	0.0342064	0.0442246
		78	0.0205414	0.0297891
		81	0.0111834	0.0186773
		84	0.00508893	0.0108185
		87	0.00195559	0.00616912
		90	0.00249162	0.00471874
		93	0.00494391	0.00649266
		96	0.012022	0.0115514
		99	0.0247744	0.0199865
		102	0.0417892	0.031913
		105	0.0579388	0.0474593
		108	0.0812078	0.0667544
		111	0.107952	0.0899131
		114	0.137495	0.117021
		117	0.168198	0.148118
		120	0.207654	0.183184
		123	0.250077	0.222125
		126	0.290862	0.26476
		129	0.333058	0.310815
		132	0.386498	0.359915
		135	0.436252	0.411582
		138	0.490274	0.465242
		141	0.549595	0.520227
		144	0.608434	0.575787
		147	0.66082	0.631107
		150	0.712623	0.68532
		153	0.769319	0.737534
		156	0.814385	0.786851
		159	0.855144	0.83239
		162	0.899297	0.873316
		165	0.930869	0.90886
		168	0.955944	0.938343
		171	0.974227	0.961194
		174	0.992722	0.976973
		177	0.996862	0.985375
		180	0.994296	0.986248
		183	0.986462	0.979592
		186	0.970239	0.965559
		189	0.948219	0.94445
		192	0.924664	0.916704
		195	0.887899	0.882883
		198	0.848589	0.843659
		201	0.809551	0.799786
		204	0.764908	0.752084
		207	0.710758	0.701414
		210	0.661732	0.648651
		213	0.612637	0.594663
		216	0.558227	0.540288
		219	0.503918	0.486314
		222	0.457674	0.433461
		225	0.408322	0.382371
		228	0.355246	0.333593
		231	0.310417	0.287582
		234	0.270985	0.244696
		237	0.226091	0.205197
		240	0.183315	0.169257
		243	0.149056	0.136973
		246	0.119909	0.108371
		249	0.0896501	0.0834249
		252	0.0671943	0.0620717
		255	0.046687	0.0442246
		258	0.0318058	0.0297891
		261	0.017572	0.0186773
		264	0.00967977	0.0108185
		267	0.00418842	0.00616912
		270	0.00149749	0.00471874
		273	0.00174461	0.00649266
		276	0.00675286	0.0115514
		279	0.0138377	0.0199865
		282	0.0285952	0.031913
		285	0.0421895	0.0474593
		288	0.0601703	0.0667544
		291	0.0778431	0.0899131
		294	0.109623	0.117021
		297	0.135655	0.148118
		300	0.166586	0.183184
		303	0.2054	0.222125
		306	0.24505	0.26476
		309	0.284846	0.310815
		312	0.327918	0.359915
		315	0.381733	0.411582
		318	0.433744	0.465242
		321	0.481182	0.520227
		324	0.530846	0.575787
		327	0.590885	0.631107
		330	0.644345	0.68532
		333	0.695873	0.737534
		336	0.75629	0.786851
		339	0.807827	0.83239
		342	0.852363	0.873316
		345	0.891399	0.90886
		348	0.930753	0.938343
		351	0.958273	0.961194
		354	0.978672	0.976973
		357	0.993562	0.985375
		360	0.992961	0.986248

## Sheet: Fig2a
			Raman intensity (arb. u.)
			90°	45°	0°
	Raman shift (rel. cm^-1)	20.5366	-11	-11	-11
		23.4447	-12	-13	-6
		26.3518	-14	-7	-7
		29.258	-14	-8	-8
		32.1632	-10	-7	-9
		35.0674	-13	-8	-10
		37.9707	-14	-5	-9
		40.873	-11	-11	-8
		43.7744	-14	-5	-9
		46.6748	-11	-10	-7
		49.5742	-10	-13	-5
		52.4727	-9	-5	-8
		55.3702	-13	-9	-9
		58.2668	-14	-10	-7
		61.1623	-12	-8	-6
		64.057	-13	-6	-10
		66.9507	-11	-7	-9
		69.8434	-11	-8	-12
		72.7351	-11	-7	-6
		75.6259	-10	-4	-4
		78.5158	-5	-1	-6
		81.4047	11	11	6
		84.2926	26	22	1
		87.1796	6	5	0
		90.0657	-3	6	-7
		92.9507	-11	-3	-6
		95.8349	-4	-1	-7
		98.718	-10	-7	-9
		101.6	0	-1	-2
		104.482	-7	-2	-4
		107.362	-11	3	-6
		110.241	-4	-2	-6
		113.12	-3	40	-1
		115.997	-7	76	-4
		118.874	-2	67	2
		121.749	-5	17	-7
		124.624	-9	2	-3
		127.497	-7	0	-3
		130.37	-5	-2	-8
		133.242	-9	-4	0
		136.113	-4	-1	0
		138.983	-9	-2	-2
		141.852	-4	-6	-1
		144.72	-5	-3	1
		147.587	-7	2	5
		150.453	-9	2	10
		153.318	-6	15	37
		156.182	3	51	97
		159.046	5	82	161
		161.908	1	50	118
		164.769	-1	26	41
		167.63	-7	1	7
		170.489	-4	3	2
		173.348	-10	2	3
		176.206	-5	0	1
		179.062	-7	-3	-6
		181.918	-4	-2	-7
		184.773	-10	0	-1
		187.627	-1	0	-2
		190.48	-9	-7	1
		193.332	-12	6	-1
		196.183	-10	9	-5
		199.033	-5	20	-3
		201.882	-3	12	-2
		204.73	-6	0	-1
		207.578	-7	-4	-1
		210.424	-10	3	-2
		213.27	-2	2	8
		216.114	-2	10	23
		218.958	3	12	14
		221.801	-7	5	12
		224.642	-9	3	0
		227.483	0	3	0
		230.323	-1	0	-4
		233.162	-1	-3	0
		236	0	5	0
		238.837	-2	1	0
		241.673	-1	1	3
		244.509	-1	4	-3
		247.343	-4	2	1
		250.176	-7	-1	3
		253.009	-2	2	-2
		255.84	-3	2	1
		258.671	7	3	0
		261.501	3	0	-6
		264.33	6	3	0
		267.157	-1	5	1
		269.984	1	3	-7
		272.81	4	10	0
		275.636	2	18	0
		278.46	-2	44	6
		281.283	4	93	-5
		284.105	5	208	4
		286.927	2	133	1
		289.747	7	53	3
		292.567	4	34	3
		295.385	4	17	7
		298.203	1	15	8
		301.02	12	9	-2
		303.836	9	14	4
		306.651	9	7	7
		309.465	4	6	4
		312.278	2	9	8
		315.09	2	7	1
		317.902	2	1	5
		320.712	3	1	3
		323.522	0	3	-1
		326.33	10	0	3
		329.138	8	8	7
		331.945	6	10	12
		334.75	31	28	13
		337.555	50	46	53
		340.359	49	43	40
		343.163	10	13	18
		345.965	3	7	7
		348.766	3	0	4
		351.566	0	0	3
		354.366	-1	-1	5
		357.164	2	2	0
		359.962	-6	2	6
		362.759	-2	-3	20
		365.555	4	4	21
		368.35	1	8	22
		371.144	2	4	9
		373.937	0	3	9
		376.729	-2	0	0
		379.52	2	-1	3
		382.311	2	-3	0
		385.1	-1	-3	2
		387.889	5	-5	5
		390.677	0	-5	-2
		393.463	-2	0	-1
		396.249	2	-5	1
		399.034	-2	-3	0
		401.819	0	-1	0
		404.602	-7	-4	-2
		407.384	2	-1	-3
		410.165	3	2	-1
		412.946	-4	-2	1
		415.726	-5	-2	1
		418.504	2	-2	-1
		421.282	3	-4	-2
		424.059	1	1	-2
		426.835	-5	-5	-4
		429.61	3	3	1
		432.384	0	1	4
		435.158	-5	0	-1
		437.93	1	1	3
		440.702	-1	-1	-1
		443.472	-4	-4	-1
		446.242	-5	-3	1
		449.011	-2	-2	2
		451.779	-4	-1	-5
		454.546	-5	-3	-5
		457.312	-4	-9	-2
		460.078	-8	-5	2
		462.842	2	-4	-2
		465.606	0	2	0
		468.368	0	-3	0
		471.13	2	0	-1
		473.891	-2	-1	3
		476.651	2	-3	1
		479.41	-1	-3	2
		482.168	-3	-3	-1
		484.925	-5	-3	4
		487.682	1	0	1
		490.437	-2	-6	3
		493.192	0	-7	2
		495.946	4	-2	0
		498.699	4	-6	1
		501.451	6	3	6
		504.202	19	-4	4
		506.952	16	-3	9
		509.701	27	-1	9
		512.45	65	4	34
		515.198	152	-2	98
		517.944	475	18	300
		520.69	954	21	590
		523.435	886	24	524
		526.179	382	10	253
		528.922	107	0	67
		531.665	50	-3	32
		534.406	31	-3	10
		537.147	12	-1	7
		539.886	14	-2	8
		542.625	11	-3	3
		545.363	4	-2	-2
		548.1	-4	-4	2
		550.836	-5	-5	-1
		553.572	1	-5	0
		556.306	-7	-2	-3
		559.04	-1	-1	1
		561.772	-8	-6	-2
		564.504	-4	-6	-2
		567.235	-5	-4	-1
		569.965	-5	-8	1
		572.694	-7	-10	0
		575.423	-7	-8	-1
		578.15	-2	-6	-6
		580.877	-9	-5	0
		583.602	-8	-3	-2
		586.327	-3	-5	-9
		589.051	-5	-3	-2
		591.774	-9	-2	0
		594.496	-8	-7	-3
		597.218	-4	-5	-3
		599.938	-2	-5	-1
		602.658	-3	-4	-8
		605.377	-5	-5	0
		608.095	-4	-7	-5
		610.812	1	-8	-3
		613.528	0	-1	0
		616.243	-2	1	0
		618.957	-5	-3	1
		621.671	2	-4	-2
		624.384	-2	0	-7
		627.096	-7	-3	-2
		629.807	-6	-2	-1
		632.517	-5	-3	0
		635.226	-4	-3	-1
		637.934	-3	1	-8
		640.642	-1	0	-4
		643.349	-3	2	-7
		646.054	-2	-8	-5
		648.759	-1	-2	-5
		651.463	-5	0	-4
		654.167	-1	6	0
		656.869	2	2	-1
		659.571	-2	10	2
		662.271	-4	17	3
		664.971	-2	31	0
		667.67	-4	38	-3
		670.368	0	29	-1
		673.065	6	14	-1
		675.762	-2	10	-4
		678.457	-4	6	-4
		681.152	-2	-1	3
		683.846	1	-3	-5
		686.539	-5	4	0
		689.231	-6	1	-4
		691.922	0	7	-5
		694.613	-4	2	3
		697.302	0	-3	0
		699.991	4	-6	0
		702.679	-6	-4	0
		705.366	-2	0	-4
		708.052	-5	-5	-8
		710.737	2	-1	-5
		713.422	1	-9	-2
		716.105	4	-5	0
		718.788	-2	3	-4
		721.47	3	-6	1
		724.151	-3	3	0
		726.831	8	-7	-4
		729.511	-1	-3	1
		732.189	2	-1	-6
		734.867	-1	-5	1
		737.544	1	-4	-3
		740.22	2	-4	-4
		742.895	2	6	-6
		745.569	4	-5	1
		748.243	-2	-2	-2
		750.915	5	-6	-3
		753.587	6	-4	-1
		756.258	6	0	2
		758.928	5	-5	-3
		761.597	2	2	3
		764.266	4	0	-7
		766.933	5	2	0
		769.6	15	7	0
		772.266	13	3	1
		774.931	19	3	-1
		777.595	20	8	-2
		780.259	17	9	0
		782.921	30	12	5
		785.583	32	5	3
		788.244	39	8	8
		790.904	30	21	4
		793.563	46	19	4
		796.221	53	22	8
		798.879	75	32	11
		801.536	88	30	6
		804.191	111	39	15
		806.846	163	59	27
		809.501	229	105	40
		812.154	382	155	63
		814.807	656	289	113
		817.458	1104	477	185
		820.109	1393	617	257
		822.759	1154	536	231
		825.408	707	336	122
		828.057	385	179	83
		830.704	219	85	38
		833.351	135	63	36
		835.997	81	43	22
		838.642	57	30	16
		841.286	52	23	13
		843.929	34	20	4
		846.572	32	7	0
		849.214	15	5	4
		851.855	15	10	7
		854.495	13	0	3
		857.134	5	2	0
		859.772	5	-4	1
		862.41	8	-2	-2
		865.047	-4	4	3
		867.683	1	-1	-1
		870.318	-1	0	1
		872.952	6	-2	2
		875.586	-1	2	-2
		878.218	0	-2	2
		880.85	4	-2	1
		883.481	0	-5	-2
		886.112	0	-4	0
		888.741	-4	-2	0
		891.369	-4	-3	-3
		893.997	-2	2	-6
		896.624	-6	-3	3
		899.25	-6	-2	-1
		901.876	-1	-8	-5
		904.5	-1	0	0
		907.124	-1	-4	-5
		909.746	-5	-5	-2
		912.368	-3	-1	4
		914.99	-3	-4	0
		917.61	-1	-6	-1
		920.23	-4	-5	-3
		922.848	0	-3	3
		925.466	-3	-2	-3
		928.083	-2	3	-5
		930.7	7	0	-2
		933.315	15	8	-1
		935.93	16	7	3
		938.544	17	13	9
		941.157	23	17	12
		943.769	23	18	19
		946.381	21	16	12
		948.991	20	14	18
		951.601	24	11	18
		954.21	20	16	19
		956.818	21	12	18
		959.426	31	13	13
		962.032	18	19	14
		964.638	24	16	12
		967.243	20	21	24
		969.847	26	14	15
		972.45	19	17	17
		975.053	34	14	16
		977.655	20	18	18
		980.255	30	13	16
		982.856	29	14	22
		985.455	26	15	22
		988.053	28	16	13
		990.651	29	13	16
		993.248	60	36	36
		995.844	114	84	63
		998.439	85	65	41
		1001.03	25	21	18
		1003.63	5	4	4
		1006.22	3	3	5
		1008.81	0	-3	5
		1011.4	4	1	0
		1013.99	-2	-2	0
		1016.58	-3	1	0
		1019.17	-1	-1	-3
		1021.76	-3	-1	4
		1024.35	-4	-1	-5
		1026.93	-4	-6	-5
		1029.52	-9	-2	-4

## Sheet: Fig2b
			Normalized Raman intensity (arb. u.)
			measurement	fit
	Polarization (°)	0	0.926357	1.329
		2	0.963178	1.27541
		4	0.922481	1.21239
		6	0.854651	1.14102
		8	0.854651	1.06246
		10	0.848837	0.978008
		12	0.817829	0.889044
		14	0.829457	0.796997
		16	0.77907	0.703333
		18	0.717054	0.609521
		20	0.717054	0.517011
		22	0.668605	0.427202
		24	0.625969	0.34142
		26	0.645349	0.260895
		28	0.625969	0.186736
		30	0.577519	0.119916
		32	0.505814	0.0612508
		34	0.521318	0.0113885
		36	0.463178	-0.0292017
		38	0.426357	-0.0602361
		40	0.432171	-0.0816195
		42	0.406977	-0.0934448
		44	0.335271	-0.0959883
		46	0.302326	-0.0897022
		48	0.292636	-0.0752033
		50	0.215116	-0.0532584
		52	0.224806	-0.0247672
		54	0.217054	0.00925749
		56	0.170543	0.0477119
		58	0.217054	0.0894248
		60	0.133721	0.133182
		62	0.135659	0.177753
		64	0.0988372	0.221916
		66	0.131783	0.264483
		68	0.0949612	0.304325
		70	0.0581395	0.340396
		72	0.0717054	0.371754
		74	0.0658915	0.397581
		76	0.0562016	0.417197
		78	0.0310078	0.430081
		80	0.0426357	0.435875
		82	0.0503876	0.434394
		84	0.0406977	0.425629
		86	0	0.409752
		88	0.0484496	0.387104
		90	0.0484496	0.358197
		92	0.0251938	0.323699
		94	0.0678295	0.284419
		96	0.0542636	0.241296
		98	0.0755814	0.195375
		100	0.0910853	0.147788
		102	0.0620155	0.099731
		104	0.0794574	0.0524367
		106	0.135659	0.00715254
		108	0.125969	-0.0348871
		110	0.162791	-0.0724861
		112	0.168605	-0.104512
		114	0.242248	-0.12992
		116	0.234496	-0.147776
		118	0.23062	-0.157273
		120	0.26938	-0.157757
		122	0.29845	-0.148732
		124	0.321705	-0.129882
		126	0.339147	-0.101071
		128	0.406977	-0.062354
		130	0.445736	-0.0139759
		132	0.486434	0.0436307
		134	0.467054	0.109851
		136	0.552326	0.183899
		138	0.614341	0.264826
		140	0.602713	0.351543
		142	0.633721	0.442833
		144	0.637597	0.53738
		146	0.724806	0.633782
		148	0.744186	0.730589
		150	0.77907	0.826316
		152	0.841085	0.91948
		154	0.837209	1.00862
		156	0.872093	1.09233
		158	0.914729	1.16929
		160	0.926357	1.23826
		162	0.914729	1.29814
		164	0.928295	1.34798
		166	0.912791	1.38698
		168	0.939922	1.41452
		170	0.916667	1.43017
		172	1	1.43371
		174	0.945736	1.42509
		176	0.939922	1.40449
		178	0.905039	1.37228
		180	0.848837	1.329
		182	0.874031	1.27541
		184	0.870155	1.21239
		186	0.806202	1.14102
		188	0.817829	1.06246
		190	0.746124	0.978008
		192	0.757752	0.889044
		194	0.765504	0.796997
		196	0.695736	0.703333
		198	0.581395	0.609521
		200	0.618217	0.517011
		202	0.629845	0.427202
		204	0.560078	0.34142
		206	0.523256	0.260895
		208	0.496124	0.186736
		210	0.496124	0.119916
		212	0.455426	0.0612508
		214	0.343023	0.0113885
		216	0.352713	-0.0292017
		218	0.312016	-0.0602361
		220	0.348837	-0.0816195
		222	0.304264	-0.0934448
		224	0.244186	-0.0959883
		226	0.215116	-0.0897022
		228	0.176357	-0.0752033
		230	0.213178	-0.0532584
		232	0.122093	-0.0247672
		234	0.131783	0.00925749
		236	0.100775	0.0477119
		238	0.100775	0.0894248
		240	0.0949612	0.133182
		242	0.104651	0.177753
		244	0.0581395	0.221916
		246	0.0717054	0.264483
		248	0.0503876	0.304325
		250	0.0581395	0.340396
		252	0.0523256	0.371754
		254	0.0503876	0.397581
		256	0.0639535	0.417197
		258	0.0562016	0.430081
		260	0.0562016	0.435875
		262	0.0445736	0.434394
		264	0.0406977	0.425629
		266	0.0775194	0.409752
		268	0.0174419	0.387104
		270	0.0562016	0.358197
		272	0.0639535	0.323699
		274	0.0523256	0.284419
		276	0.0891473	0.241296
		278	0.0833333	0.195375
		280	0.133721	0.147788
		282	0.184109	0.099731
		284	0.131783	0.0524367
		286	0.180233	0.00715254
		288	0.197674	-0.0348871
		290	0.184109	-0.0724861
		292	0.195736	-0.104512
		294	0.284884	-0.12992
		296	0.28876	-0.147776
		298	0.302326	-0.157273
		300	0.319767	-0.157757
		302	0.381783	-0.148732
		304	0.379845	-0.129882
		306	0.383721	-0.101071
		308	0.432171	-0.062354
		310	0.5	-0.0139759
		312	0.51938	0.0436307
		314	0.569767	0.109851
		316	0.534884	0.183899
		318	0.610465	0.264826
		320	0.655039	0.351543
		322	0.693798	0.442833
		324	0.732558	0.53738
		326	0.724806	0.633782
		328	0.75	0.730589
		330	0.825581	0.826316
		332	0.831395	0.91948
		334	0.874031	1.00862
		336	0.877907	1.09233
		338	0.926357	1.16929
		340	0.870155	1.23826
		342	0.897287	1.29814
		344	0.928295	1.34798
		346	0.934109	1.38698
		348	0.870155	1.41452
		350	0.914729	1.43017
		352	0.943798	1.43371
		354	0.95155	1.42509
		356	0.885659	1.40449
		358	0.936047	1.37228
		360	0.926357	1.329
		362	0.920543	1.27541
		364	0.860465	1.21239
		366	0.864341	1.14102
		368	0.821705	1.06246
		370	0.810078	0.978008
		372	0.80814	0.889044
		374	0.784884	0.796997
		376	0.771318	0.703333
		378	0.755814	0.609521
		380	0.718992	0.517011
		382	0.693798	0.427202
		384	0.616279	0.34142
		386	0.575581	0.260895
		388	0.494186	0.186736
		390	0.517442	0.119916
		392	0.511628	0.0612508
		394	0.449612	0.0113885
		396	0.47093	-0.0292017
		398	0.432171	-0.0602361
		400	0.391473	-0.0816195
		402	0.366279	-0.0934448
		404	0.368217	-0.0959883
		406	0.29845	-0.0897022
		408	0.313953	-0.0752033
		410	0.263566	-0.0532584
		412	0.172481	-0.0247672
		414	0.189922	0.00925749
		416	0.174419	0.0477119
		418	0.176357	0.0894248
		420	0.141473	0.133182
		422	0.0775194	0.177753
		424	0.0872093	0.221916
		426	0.0930233	0.264483
		428	0.104651	0.304325
		430	0.0465116	0.340396
		432	0.0620155	0.371754
		434	0.0678295	0.397581
		436	0.0523256	0.417197
		438	0.00581395	0.430081
		440	0.0426357	0.435875
		442	0.0271318	0.434394
		444	0.0387597	0.425629
		446	0.0387597	0.409752
		448	0.0581395	0.387104
		450	0.0600775	0.358197
		452	0.0310078	0.323699
		454	0.0251938	0.284419
		456	0.0387597	0.241296
		458	0.0639535	0.195375
		460	0.0368217	0.147788
		462	0.0833333	0.099731
		464	0.102713	0.0524367
		466	0.0872093	0.00715254
		468	0.160853	-0.0348871
		470	0.131783	-0.0724861
		472	0.131783	-0.104512
		474	0.187984	-0.12992
		476	0.199612	-0.147776
		478	0.193798	-0.157273
		480	0.218992	-0.157757
		482	0.281008	-0.148732
		484	0.27907	-0.129882
		486	0.329457	-0.101071
		488	0.358527	-0.062354
		490	0.422481	-0.0139759
		492	0.401163	0.0436307
		494	0.414729	0.109851
		496	0.45155	0.183899
		498	0.5	0.264826
		500	0.567829	0.351543
		502	0.54845	0.442833
		504	0.662791	0.53738
		506	0.606589	0.633782
		508	0.649225	0.730589
		510	0.699612	0.826316
		512	0.742248	0.91948
		514	0.765504	1.00862
		516	0.831395	1.09233
		518	0.792636	1.16929
		520	0.812016	1.23826
		522	0.850775	1.29814
		524	0.868217	1.34798
		526	0.819767	1.38698
		528	0.889535	1.41452
		530	0.852713	1.43017
		532	0.920543	1.43371
		534	0.936047	1.42509
		536	0.937984	1.40449
		538	0.862403	1.37228
		540	0.856589	1.329
		542	0.844961	1.27541
		544	0.895349	1.21239
		546	0.852713	1.14102
		548	0.833333	1.06246
		550	0.806202	0.978008
		552	0.792636	0.889044
		554	0.75969	0.796997
		556	0.726744	0.703333
		558	0.717054	0.609521
		560	0.649225	0.517011
		562	0.610465	0.427202
		564	0.600775	0.34142
		566	0.614341	0.260895
		568	0.536822	0.186736
		570	0.5	0.119916
		572	0.515504	0.0612508
		574	0.5	0.0113885
		576	0.447674	-0.0292017
		578	0.379845	-0.0602361
		580	0.379845	-0.0816195
		582	0.325581	-0.0934448
		584	0.304264	-0.0959883
		586	0.290698	-0.0897022
		588	0.282946	-0.0752033
		590	0.236434	-0.0532584
		592	0.222868	-0.0247672
		594	0.213178	0.00925749
		596	0.195736	0.0477119
		598	0.0930233	0.0894248
		600	0.106589	0.133182
		602	0.110465	0.177753
		604	0.0813953	0.221916
		606	0.106589	0.264483
		608	0.0988372	0.304325
		610	0.0465116	0.340396
		612	0.0620155	0.371754
		614	0.0775194	0.397581
		616	0.0465116	0.417197
		618	0.0406977	0.430081
		620	0.0426357	0.435875
		622	0.0406977	0.434394
		624	0.0174419	0.425629
		626	0.0523256	0.409752
		628	0.0329457	0.387104
		630	0.0406977	0.358197
		632	0.0600775	0.323699
		634	0.0348837	0.284419
		636	0.0445736	0.241296
		638	0.0465116	0.195375
		640	0.0678295	0.147788
		642	0.0581395	0.099731
		644	0.112403	0.0524367
		646	0.0775194	0.00715254
		648	0.145349	-0.0348871
		650	0.137597	-0.0724861
		652	0.164729	-0.104512
		654	0.193798	-0.12992
		656	0.186047	-0.147776
		658	0.180233	-0.157273
		660	0.20155	-0.157757
		662	0.275194	-0.148732
		664	0.286822	-0.129882
		666	0.333333	-0.101071
		668	0.362403	-0.062354
		670	0.416667	-0.0139759
		672	0.401163	0.0436307
		674	0.437984	0.109851
		676	0.5	0.183899
		678	0.527132	0.264826
		680	0.515504	0.351543
		682	0.585271	0.442833
		684	0.587209	0.53738
		686	0.647287	0.633782
		688	0.664729	0.730589
		690	0.69186	0.826316
		692	0.777132	0.91948
		694	0.75	1.00862
		696	0.819767	1.09233
		698	0.775194	1.16929
		700	0.843023	1.23826
		702	0.881783	1.29814
		704	0.817829	1.34798
		706	0.866279	1.38698
		708	0.967054	1.41452
		710	0.943798	1.43017
		712	0.928295	1.43371
		714	0.918605	1.42509
		716	0.916667	1.40449
		718	0.968992	1.37228
		720	0.906977	1.329

## Sheet: Fig2c
			Normalized Raman intensity (arb. u.)
			measurement	fit
	Polarization (°)	0	0.0775194	-0.337376
		2	0.134884	-0.275599
		4	0.187597	-0.204323
		6	0.24031	-0.124561
		8	0.268217	-0.0374681
		10	0.311628	0.0556784
		12	0.353488	0.153503
		14	0.465116	0.254556
		16	0.548837	0.357341
		18	0.542636	0.460339
		20	0.703876	0.562037
		22	0.705426	0.660957
		24	0.776744	0.755678
		26	0.809302	0.844867
		28	0.862016	0.927295
		30	0.896124	1.00187
		32	0.922481	1.06763
		34	1	1.12381
		36	0.972093	1.16978
		38	0.947287	1.20514
		40	0.937984	1.22966
		42	0.939535	1.24329
		44	0.956589	1.24621
		46	0.936434	1.23877
		48	0.897674	1.22148
		50	0.793798	1.19504
		52	0.789147	1.16031
		54	0.703876	1.11826
		56	0.660465	1.06999
		58	0.587597	1.01668
		60	0.499225	0.959585
		62	0.486822	0.899992
		64	0.396899	0.839212
		66	0.356589	0.778539
		68	0.288372	0.719232
		70	0.224806	0.662488
		72	0.206202	0.609418
		74	0.150388	0.561027
		76	0.103876	0.518193
		78	0.106977	0.48165
		80	0.0744186	0.451975
		82	0.048062	0.429579
		84	0.027907	0.414697
		86	0.0635659	0.407386
		88	0.0635659	0.407523
		90	0.075969	0.414813
		92	0.148837	0.428792
		94	0.134884	0.448838
		96	0.234109	0.474188
		98	0.24031	0.503952
		100	0.297674	0.537132
		102	0.373643	0.572644
		104	0.444961	0.609343
		106	0.573643	0.646045
		108	0.491473	0.681553
		110	0.635659	0.714685
		112	0.682171	0.744294
		114	0.731783	0.769298
		116	0.792248	0.788703
		118	0.869767	0.801622
		120	0.823256	0.807296
		122	0.903876	0.805111
		124	0.896124	0.794615
		126	0.930233	0.775526
		128	0.95814	0.74774
		130	0.936434	0.711338
		132	0.92093	0.666583
		134	0.956589	0.61392
		136	0.894574	0.55397
		138	0.837209	0.487515
		140	0.779845	0.415492
		142	0.739535	0.338968
		144	0.672868	0.259128
		146	0.581395	0.177252
		148	0.584496	0.0946859
		150	0.427907	0.012825
		152	0.406202	-0.0669185
		154	0.337984	-0.14314
		156	0.246512	-0.214467
		158	0.206202	-0.279591
		160	0.167442	-0.337285
		162	0.117829	-0.386435
		164	0.0728682	-0.426054
		166	0.0511628	-0.455308
		168	0.0155039	-0.473527
		170	0.0310078	-0.480225
		172	0.0186047	-0.475102
		174	0.0403101	-0.458058
		176	0.0620155	-0.429191
		178	0.0945736	-0.3888
		180	0.144186	-0.337376
		182	0.170543	-0.275599
		184	0.215504	-0.204323
		186	0.28062	-0.124561
		188	0.31938	-0.0374681
		190	0.423256	0.0556784
		192	0.455814	0.153503
		194	0.511628	0.254556
		196	0.620155	0.357341
		198	0.624806	0.460339
		200	0.711628	0.562037
		202	0.745736	0.660957
		204	0.804651	0.755678
		206	0.837209	0.844867
		208	0.827907	0.927295
		210	0.87907	1.00187
		212	0.913178	1.06763
		214	0.92093	1.12381
		216	0.922481	1.16978
		218	0.924031	1.20514
		220	0.941085	1.22966
		222	0.826357	1.24329
		224	0.812403	1.24621
		226	0.765891	1.23877
		228	0.733333	1.22148
		230	0.702326	1.19504
		232	0.590698	1.16031
		234	0.553488	1.11826
		236	0.514729	1.06999
		238	0.471318	1.01668
		240	0.375194	0.959585
		242	0.367442	0.899992
		244	0.313178	0.839212
		246	0.203101	0.778539
		248	0.156589	0.719232
		250	0.145736	0.662488
		252	0.131783	0.609418
		254	0.106977	0.561027
		256	0.0728682	0.518193
		258	0.0434109	0.48165
		260	0.0263566	0.451975
		262	0.0325581	0.429579
		264	0.0682171	0.414697
		266	0.128682	0.407386
		268	0.136434	0.407523
		270	0.189147	0.414813
		272	0.182946	0.428792
		274	0.249612	0.448838
		276	0.311628	0.474188
		278	0.386047	0.503952
		280	0.395349	0.537132
		282	0.462016	0.572644
		284	0.576744	0.609343
		286	0.545736	0.646045
		288	0.672868	0.681553
		290	0.634109	0.714685
		292	0.756589	0.744294
		294	0.858915	0.769298
		296	0.79845	0.788703
		298	0.862016	0.801622
		300	0.936434	0.807296
		302	0.939535	0.805111
		304	0.862016	0.794615
		306	0.906977	0.775526
		308	0.905426	0.74774
		310	0.900775	0.711338
		312	0.815504	0.666583
		314	0.844961	0.61392
		316	0.79845	0.55397
		318	0.809302	0.487515
		320	0.730233	0.415492
		322	0.654264	0.338968
		324	0.593798	0.259128
		326	0.513178	0.177252
		328	0.493023	0.0946859
		330	0.409302	0.012825
		332	0.372093	-0.0669185
		334	0.299225	-0.14314
		336	0.224806	-0.214467
		338	0.179845	-0.279591
		340	0.153488	-0.337285
		342	0.131783	-0.386435
		344	0.0713178	-0.426054
		346	0.0589147	-0.455308
		348	0.0372093	-0.473527
		350	0.0418605	-0.480225
		352	0.0170543	-0.475102
		354	0	-0.458058
		356	0.0186047	-0.429191
		358	0.0217054	-0.3888
		360	0.0511628	-0.337376
		362	0.117829	-0.275599
		364	0.139535	-0.204323
		366	0.165891	-0.124561
		368	0.182946	-0.0374681
		370	0.24186	0.0556784
		372	0.327132	0.153503
		374	0.32093	0.254556
		376	0.471318	0.357341
		378	0.477519	0.460339
		380	0.525581	0.562037
		382	0.615504	0.660957
		384	0.685271	0.755678
		386	0.674419	0.844867
		388	0.773643	0.927295
		390	0.806202	1.00187
		392	0.862016	1.06763
		394	0.88062	1.12381
		396	0.84031	1.16978
		398	0.95969	1.20514
		400	0.922481	1.22966
		402	0.927132	1.24329
		404	0.948837	1.24621
		406	0.829457	1.23877
		408	0.817054	1.22148
		410	0.885271	1.19504
		412	0.773643	1.16031
		414	0.737984	1.11826
		416	0.672868	1.06999
		418	0.562791	1.01668
		420	0.539535	0.959585
		422	0.489922	0.899992
		424	0.429457	0.839212
		426	0.35814	0.778539
		428	0.302326	0.719232
		430	0.27907	0.662488
		432	0.206202	0.609418
		434	0.106977	0.561027
		436	0.116279	0.518193
		438	0.0992248	0.48165
		440	0.0248062	0.451975
		442	0.0356589	0.429579
		444	0.027907	0.414697
		446	0.0666667	0.407386
		448	0.0573643	0.407523
		450	0.0713178	0.414813
		452	0.103876	0.428792
		454	0.139535	0.448838
		456	0.215504	0.474188
		458	0.218605	0.503952
		460	0.252713	0.537132
		462	0.330233	0.572644
		464	0.406202	0.609343
		466	0.435659	0.646045
		468	0.454264	0.681553
		470	0.541085	0.714685
		472	0.621705	0.744294
		474	0.751938	0.769298
		476	0.722481	0.788703
		478	0.803101	0.801622
		480	0.843411	0.807296
		482	0.860465	0.805111
		484	0.911628	0.794615
		486	0.931783	0.775526
		488	0.87907	0.74774
		490	0.900775	0.711338
		492	0.916279	0.666583
		494	0.866667	0.61392
		496	0.877519	0.55397
		498	0.834109	0.487515
		500	0.824806	0.415492
		502	0.75814	0.338968
		504	0.706977	0.259128
		506	0.646512	0.177252
		508	0.570543	0.0946859
		510	0.482171	0.012825
		512	0.426357	-0.0669185
		514	0.372093	-0.14314
		516	0.299225	-0.214467
		518	0.305426	-0.279591
		520	0.193798	-0.337285
		522	0.173643	-0.386435
		524	0.105426	-0.426054
		526	0.0635659	-0.455308
		528	0.0744186	-0.473527
		530	0.0263566	-0.480225
		532	0.0248062	-0.475102
		534	0.0248062	-0.458058
		536	0.0434109	-0.429191
		538	0.0449612	-0.3888
		540	0.0806202	-0.337376
		542	0.0992248	-0.275599
		544	0.105426	-0.204323
		546	0.217054	-0.124561
		548	0.182946	-0.0374681
		550	0.204651	0.0556784
		552	0.32093	0.153503
		554	0.348837	0.254556
		556	0.395349	0.357341
		558	0.494574	0.460339
		560	0.582946	0.562037
		562	0.612403	0.660957
		564	0.714729	0.755678
		566	0.705426	0.844867
		568	0.812403	0.927295
		570	0.786047	1.00187
		572	0.817054	1.06763
		574	0.906977	1.12381
		576	0.896124	1.16978
		578	0.917829	1.20514
		580	0.947287	1.22966
		582	0.899225	1.24329
		584	0.906977	1.24621
		586	0.787597	1.23877
		588	0.775194	1.22148
		590	0.742636	1.19504
		592	0.671318	1.16031
		594	0.665116	1.11826
		596	0.610853	1.06999
		598	0.506977	1.01668
		600	0.465116	0.959585
		602	0.44186	0.899992
		604	0.367442	0.839212
		606	0.324031	0.778539
		608	0.28062	0.719232
		610	0.217054	0.662488
		612	0.173643	0.609418
		614	0.0914729	0.561027
		616	0.0651163	0.518193
		618	0.048062	0.48165
		620	0.0589147	0.451975
		622	0.0418605	0.429579
		624	0.0310078	0.414697
		626	0.0930233	0.407386
		628	0.0868217	0.407523
		630	0.0914729	0.414813
		632	0.0806202	0.428792
		634	0.141085	0.448838
		636	0.207752	0.474188
		638	0.224806	0.503952
		640	0.314729	0.537132
		642	0.289922	0.572644
		644	0.355039	0.609343
		646	0.432558	0.646045
		648	0.491473	0.681553
		650	0.556589	0.714685
		652	0.617054	0.744294
		654	0.672868	0.769298
		656	0.748837	0.788703
		658	0.768992	0.801622
		660	0.826357	0.807296
		662	0.772093	0.805111
		664	0.810853	0.794615
		666	0.862016	0.775526
		668	0.871318	0.74774
		670	0.937984	0.711338
		672	0.944186	0.666583
		674	0.885271	0.61392
		676	0.885271	0.55397
		678	0.790698	0.487515
		680	0.818605	0.415492
		682	0.741085	0.338968
		684	0.620155	0.259128
		686	0.596899	0.177252
		688	0.575194	0.0946859
		690	0.514729	0.012825
		692	0.483721	-0.0669185
		694	0.348837	-0.14314
		696	0.379845	-0.214467
		698	0.262016	-0.279591
		700	0.184496	-0.337285
		702	0.175194	-0.386435
		704	0.116279	-0.426054
		706	0.0852713	-0.455308
		708	0.0465116	-0.473527
		710	0.0403101	-0.480225
		712	0.0372093	-0.475102
		714	0.0217054	-0.458058
		716	0.00620155	-0.429191
		718	0.0496124	-0.3888
		720	0.0635659	-0.337376

## Sheet: Fig2d
			Normalized Raman intensity (arb. u.)
			measurement	fit
	Polarization (°)	0	0.0434929	0.387362
		2	0.0465155	0.362566
		4	0.0517212	0.331969
		6	0.0654912	0.296337
		8	0.0698573	0.256571
		10	0.0898405	0.21368
		12	0.09555	0.168769
		14	0.118388	0.123008
		16	0.125273	0.0776151
		18	0.146096	0.033825
		20	0.169941	-0.00713255
		22	0.175147	-0.0440603
		24	0.20806	-0.0758186
		26	0.214442	-0.101349
		28	0.246851	-0.119698
		30	0.270529	-0.130038
		32	0.298405	-0.131682
		34	0.338707	-0.124106
		36	0.36272	-0.106955
		38	0.407557	-0.0800582
		40	0.424349	-0.0434292
		42	0.465995	0.00272788
		44	0.488497	0.0580213
		46	0.506129	0.121877
		48	0.564736	0.193546
		50	0.597481	0.272119
		52	0.636104	0.356539
		54	0.675735	0.445622
		56	0.724097	0.538076
		58	0.739379	0.632524
		60	0.79026	0.727532
		62	0.813938	0.821629
		64	0.830563	0.91334
		66	0.878421	1.00121
		68	0.888665	1.08382
		70	0.914861	1.15985
		72	0.951301	1.22805
		74	0.948111	1.2873
		76	0.978505	1.33663
		78	0.983375	1.37522
		80	0.991604	1.40243
		82	0.98707	1.4178
		84	0.993955	1.42106
		86	1	1.41216
		88	0.990428	1.39123
		90	0.976826	1.35862
		92	0.961545	1.31486
		94	0.947439	1.26065
		96	0.923762	1.19689
		98	0.918388	1.1246
		100	0.895886	1.04496
		102	0.854408	0.959252
		104	0.833417	0.868842
		106	0.790596	0.775165
		108	0.765743	0.679692
		110	0.702603	0.583906
		112	0.679597	0.48927
		114	0.622166	0.397205
		116	0.605038	0.309063
		118	0.557011	0.226103
		120	0.53199	0.149469
		122	0.489337	0.0801671
		124	0.456087	0.0190541
		126	0.411755	-0.0331822
		128	0.387238	-0.0760312
		130	0.364903	-0.109168
		132	0.308144	-0.132456
		134	0.30445	-0.14595
		136	0.275903	-0.149887
		138	0.243493	-0.144687
		140	0.21864	-0.130936
		142	0.188077	-0.109373
		144	0.167086	-0.0808782
		146	0.145256	-0.046447
		148	0.125609	-0.00717334
		150	0.104618	0.0357759
		152	0.0947103	0.0811848
		154	0.077246	0.127814
		156	0.0668346	0.174428
		158	0.050042	0.219818
		160	0.0481948	0.262829
		162	0.0466835	0.302382
		164	0.0255248	0.337499
		166	0.0324097	0.367321
		168	0.0314022	0.391124
		170	0.0260285	0.408338
		172	0.0280437	0.418554
		174	0.0236776	0.421536
		176	0.0298908	0.417224
		178	0.02267	0.405735
		180	0.0297229	0.387362
		182	0.0303946	0.362566
		184	0.0453401	0.331969
		186	0.0486986	0.296337
		188	0.0549118	0.256571
		190	0.0641478	0.21368
		192	0.074895	0.168769
		194	0.0888329	0.123008
		196	0.10848	0.0776151
		198	0.124433	0.033825
		200	0.145424	-0.00713255
		202	0.1555	-0.0440603
		204	0.179681	-0.0758186
		206	0.204534	-0.101349
		208	0.225693	-0.119698
		210	0.252897	-0.130038
		212	0.282452	-0.131682
		214	0.318724	-0.124106
		216	0.348447	-0.106955
		218	0.381864	-0.0800582
		220	0.421662	-0.0434292
		222	0.464987	0.00272788
		224	0.485642	0.0580213
		226	0.537531	0.121877
		228	0.570949	0.193546
		230	0.605877	0.272119
		232	0.640302	0.356539
		234	0.678421	0.445622
		236	0.715029	0.538076
		238	0.739715	0.632524
		240	0.77246	0.727532
		242	0.808732	0.821629
		244	0.827036	0.91334
		246	0.843493	1.00121
		248	0.871704	1.08382
		250	0.899076	1.15985
		252	0.917716	1.22805
		254	0.939043	1.2873
		256	0.927288	1.33663
		258	0.953149	1.37522
		260	0.940218	1.40243
		262	0.943745	1.4178
		264	0.94576	1.42106
		266	0.948111	1.41216
		268	0.935013	1.39123
		270	0.925105	1.35862
		272	0.886482	1.31486
		274	0.870193	1.26065
		276	0.848195	1.19689
		278	0.837951	1.1246
		280	0.788917	1.04496
		282	0.772124	0.959252
		284	0.743241	0.868842
		286	0.716373	0.775165
		288	0.681948	0.679692
		290	0.653904	0.583906
		292	0.633417	0.48927
		294	0.581528	0.397205
		296	0.552141	0.309063
		298	0.51738	0.226103
		300	0.484467	0.149469
		302	0.454408	0.0801671
		304	0.406213	0.0190541
		306	0.387909	-0.0331822
		308	0.36843	-0.0760312
		310	0.315701	-0.109168
		312	0.294207	-0.132456
		314	0.282116	-0.14595
		316	0.238791	-0.149887
		318	0.223342	-0.144687
		320	0.196977	-0.130936
		322	0.166919	-0.109373
		324	0.149286	-0.0808782
		326	0.135181	-0.046447
		328	0.108984	-0.00717334
		330	0.0918556	0.0357759
		332	0.0859782	0.0811848
		334	0.0740554	0.127814
		336	0.065827	0.174428
		338	0.0497061	0.219818
		340	0.0503778	0.262829
		342	0.0429891	0.302382
		344	0.0334173	0.337499
		346	0.0312343	0.367321
		348	0.0183039	0.391124
		350	0.0268682	0.408338
		352	0.0137699	0.418554
		354	0.0191436	0.421536
		356	0.0211587	0.417224
		358	0.0166247	0.405735
		360	0.0167926	0.387362
		362	0.0178002	0.362566
		364	0.0267003	0.331969
		366	0.0260285	0.296337
		368	0.0308984	0.256571
		370	0.0297229	0.21368
		372	0.056927	0.168769
		374	0.0550798	0.123008
		376	0.074895	0.0776151
		378	0.08178	0.033825
		380	0.09555	-0.00713255
		382	0.115029	-0.0440603
		384	0.140722	-0.0758186
		386	0.153317	-0.101349
		388	0.176826	-0.119698
		390	0.196641	-0.130038
		392	0.232074	-0.131682
		394	0.243829	-0.124106
		396	0.275231	-0.106955
		398	0.312175	-0.0800582
		400	0.344249	-0.0434292
		402	0.362217	0.00272788
		404	0.403359	0.0580213
		406	0.437112	0.121877
		408	0.469689	0.193546
		410	0.495046	0.272119
		412	0.543913	0.356539
		414	0.568262	0.445622
		416	0.632578	0.538076
		418	0.647187	0.632524
		420	0.69471	0.727532
		422	0.697733	0.821629
		424	0.751637	0.91334
		426	0.766247	1.00121
		428	0.814442	1.08382
		430	0.839798	1.15985
		432	0.869857	1.22805
		434	0.894542	1.2873
		436	0.883291	1.33663
		438	0.91419	1.37522
		440	0.931486	1.40243
		442	0.922082	1.4178
		444	0.939882	1.42106
		446	0.934173	1.41216
		448	0.933669	1.39123
		450	0.918724	1.35862
		452	0.925273	1.31486
		454	0.911335	1.26065
		456	0.874055	1.19689
		458	0.860453	1.1246
		460	0.840974	1.04496
		462	0.815953	0.959252
		464	0.788245	0.868842
		466	0.755332	0.775165
		468	0.731654	0.679692
		470	0.698237	0.583906
		472	0.663476	0.48927
		474	0.615281	0.397205
		476	0.602687	0.309063
		478	0.565239	0.226103
		480	0.511503	0.149469
		482	0.484971	0.0801671
		484	0.439631	0.0190541
		486	0.406381	-0.0331822
		488	0.379849	-0.0760312
		490	0.331486	-0.109168
		492	0.296054	-0.132456
		494	0.270025	-0.14595
		496	0.227372	-0.149887
		498	0.203694	-0.144687
		500	0.183711	-0.130936
		502	0.15382	-0.109373
		504	0.136356	-0.0808782
		506	0.113686	-0.046447
		508	0.0903442	-0.00717334
		510	0.0698573	0.0357759
		512	0.0559194	0.0811848
		514	0.0466835	0.127814
		516	0.0371117	0.174428
		518	0.022838	0.219818
		520	0.0246851	0.262829
		522	0.0167926	0.302382
		524	0.0206549	0.337499
		526	0.00755668	0.367321
		528	0.0129303	0.391124
		530	0.000335852	0.408338
		532	0.00621327	0.418554
		534	0.00789253	0.421536
		536	0.0117548	0.417224
		538	0.0124265	0.405735
		540	0.0162888	0.387362
		542	0.0283795	0.362566
		544	0.0418136	0.331969
		546	0.0463476	0.296337
		548	0.0544081	0.256571
		550	0.0584383	0.21368
		552	0.0789253	0.168769
		554	0.0792611	0.123008
		556	0.0940386	0.0776151
		558	0.102267	0.033825
		560	0.125441	-0.00713255
		562	0.159362	-0.0440603
		564	0.174307	-0.0758186
		566	0.201679	-0.101349
		568	0.219144	-0.119698
		570	0.244332	-0.130038
		572	0.270025	-0.131682
		574	0.294878	-0.124106
		576	0.315365	-0.106955
		578	0.355332	-0.0800582
		580	0.378338	-0.0434292
		582	0.428212	0.00272788
		584	0.438791	0.0580213
		586	0.462972	0.121877
		588	0.51016	0.193546
		590	0.551805	0.272119
		592	0.59026	0.356539
		594	0.632914	0.445622
		596	0.655416	0.538076
		598	0.697061	0.632524
		600	0.72796	0.727532
		602	0.75466	0.821629
		604	0.784887	0.91334
		606	0.819312	1.00121
		608	0.846012	1.08382
		610	0.843493	1.15985
		612	0.867842	1.22805
		614	0.891016	1.2873
		616	0.90932	1.33663
		618	0.895214	1.37522
		620	0.931654	1.40243
		622	0.923594	1.4178
		624	0.935852	1.42106
		626	0.913014	1.41216
		628	0.919395	1.39123
		630	0.906801	1.35862
		632	0.888833	1.31486
		634	0.876071	1.26065
		636	0.852057	1.19689
		638	0.841814	1.1246
		640	0.812259	1.04496
		642	0.774475	0.959252
		644	0.759698	0.868842
		646	0.722754	0.775165
		648	0.70529	0.679692
		650	0.655919	0.583906
		652	0.620151	0.48927
		654	0.573804	0.397205
		656	0.550798	0.309063
		658	0.522082	0.226103
		660	0.479093	0.149469
		662	0.446683	0.0801671
		664	0.41461	0.0190541
		666	0.376826	-0.0331822
		668	0.334845	-0.0760312
		670	0.314861	-0.109168
		672	0.287154	-0.132456
		674	0.259782	-0.14595
		676	0.235936	-0.149887
		678	0.213938	-0.144687
		680	0.194626	-0.130936
		682	0.170109	-0.109373
		684	0.141898	-0.0808782
		686	0.113686	-0.046447
		688	0.101931	-0.00717334
		690	0.0923594	0.0357759
		692	0.0760705	0.0811848
		694	0.0539043	0.127814
		696	0.0523929	0.174428
		698	0.0324097	0.219818
		700	0.0354324	0.262829
		702	0.031906	0.302382
		704	0.0162888	0.337499
		706	0.0120907	0.367321
		708	0.0132662	0.391124
		710	0.00822838	0.408338
		712	0.00873216	0.418554
		714	0.0105793	0.421536
		716	0	0.417224
		718	0.0100756	0.405735
		720	0.0109152	0.387362

## Sheet: Fig3c
			Michelson contrast
			a-axis	b-axis
	Wavenelgth (nm)	450	-0.114089	-0.147975
		450.933	-0.118128	-0.15277
		451.867	-0.122439	-0.157829
		452.8	-0.127035	-0.163165
		453.733	-0.131932	-0.168792
		454.667	-0.137147	-0.174725
		455.6	-0.142695	-0.180979
		456.533	-0.148596	-0.187569
		457.467	-0.154867	-0.194511
		458.4	-0.161358	-0.201629
		459.333	-0.168188	-0.209058
		460.267	-0.175421	-0.216865
		461.2	-0.183076	-0.225067
		462.133	-0.191174	-0.233683
		463.067	-0.199737	-0.242636
		464	-0.208727	-0.251955
		464.933	-0.217822	-0.261735
		465.867	-0.227425	-0.271995
		466.8	-0.237787	-0.282996
		467.733	-0.249094	-0.294927
		468.667	-0.261053	-0.307463
		469.6	-0.273695	-0.320631
		470.533	-0.287054	-0.334455
		471.467	-0.301163	-0.348964
		472.4	-0.316056	-0.364181
		473.333	-0.331766	-0.380131
		474.267	-0.34834	-0.396842
		475.2	-0.365803	-0.414269
		476.133	-0.384188	-0.432445
		477.067	-0.402928	-0.450851
		478	-0.421821	-0.46929
		478.933	-0.441497	-0.488479
		479.867	-0.462049	-0.508429
		480.8	-0.483513	-0.52914
		481.733	-0.505905	-0.550616
		482.667	-0.529229	-0.572771
		483.6	-0.55348	-0.595667
		484.533	-0.578642	-0.619296
		485.467	-0.604685	-0.643622
		486.4	-0.631562	-0.668593
		487.333	-0.66005	-0.694958
		488.267	-0.690101	-0.722712
		489.2	-0.720748	-0.750842
		490.133	-0.751794	-0.779166
		491.067	-0.782987	-0.807458
		492	-0.81403	-0.835445
		492.933	-0.844551	-0.862798
		493.867	-0.874099	-0.889132
		494.8	-0.902138	-0.913995
		495.733	-0.9276	-0.936475
		496.667	-0.947354	-0.95386
		497.6	-0.964683	-0.969071
		498.533	-0.979105	-0.981709
		499.467	-0.990124	-0.991354
		500.4	-0.997243	-0.997585
		501.333	-0.99998	-0.999982
		502.267	-0.997897	-0.998154
		503.2	-0.990329	-0.991493
		504.133	-0.973575	-0.976692
		505.067	-0.9482	-0.954156
		506	-0.91426	-0.923788
		506.933	-0.872172	-0.885768
		507.867	-0.82277	-0.840565
		508.8	-0.767108	-0.788924
		509.733	-0.706509	-0.731836
		510.667	-0.654659	-0.682403
		511.6	-0.603854	-0.633375
		512.533	-0.552266	-0.582947
		513.467	-0.50054	-0.531743
		514.4	-0.449268	-0.48041
		515.333	-0.398978	-0.429397
		516.267	-0.350124	-0.379191
		517.2	-0.300095	-0.326993
		518.133	-0.239832	-0.2627
		519.067	-0.184271	-0.202388
		520	-0.133677	-0.146528
		520.933	-0.0881655	-0.0953859
		521.867	-0.0474933	-0.0490492
		522.8	-0.0115449	-0.00742131
		523.733	0.0170745	0.026824
		524.667	0.0390243	0.053347
		525.6	0.0587406	0.0774278
		526.533	0.076375	0.09919
		527.467	0.0920787	0.118662
		528.4	0.105998	0.13596
		529.333	0.118273	0.151407
		530.267	0.12904	0.165133
		531.2	0.138424	0.177265
		532.133	0.146546	0.187922
		533.067	0.153515	0.197219
		534	0.159786	0.20578
		534.933	0.164986	0.21306
		535.867	0.169129	0.219039
		536.8	0.172326	0.223842
		537.733	0.174678	0.227586
		538.667	0.176295	0.230376
		539.6	0.177282	0.232309
		540.533	0.177689	0.233465
		541.467	0.177687	0.233878
		542.4	0.177212	0.233659
		543.333	0.176589	0.233178
		544.267	0.175689	0.232371
		545.2	0.174516	0.231343
		546.133	0.173099	0.229973
		547.067	0.171465	0.228295
		548	0.169636	0.226342
		548.933	0.167635	0.224142
		549.867	0.165481	0.221721
		550.8	0.163192	0.219104
		551.733	0.160785	0.216313
		552.667	0.158275	0.213369
		553.6	0.155636	0.21025
		554.533	0.152476	0.206485
		555.467	0.149262	0.202601
		556.4	0.14607	0.198619
		557.333	0.142822	0.194555
		558.267	0.139529	0.190426
		559.2	0.136202	0.186244
		560.133	0.132851	0.182023
		561.067	0.129484	0.177774
		562	0.126109	0.173508
		562.933	0.122732	0.169263
		563.867	0.119361	0.165045
		564.8	0.116001	0.160831
		565.733	0.112656	0.156628
		566.667	0.1095	0.152659
		567.6	0.10667	0.149102
		568.533	0.10386	0.145558
		569.467	0.10107	0.142034
		570.4	0.098304	0.138533
		571.333	0.0955196	0.135059
		572.267	0.09275	0.131613
		573.2	0.0900113	0.128199
		574.133	0.0873051	0.124817
		575.067	0.0846331	0.12147
		576	0.0819968	0.118159
		576.933	0.0793959	0.114886
		577.867	0.0768313	0.111651
		578.8	0.0743034	0.108457
		579.733	0.071612	0.10504
		580.667	0.0687234	0.101357
		581.6	0.065886	0.0976865
		582.533	0.0630999	0.0940528
		583.467	0.0603654	0.0904822
		584.4	0.0576823	0.0869748
		585.333	0.0550505	0.0835389
		586.267	0.0524698	0.0801936
		587.2	0.049921	0.0769094
		588.133	0.0474085	0.0736862
		589.067	0.0449486	0.0705236
		590	0.0425407	0.0674211
		590.933	0.0401843	0.0643783
		591.867	0.0378787	0.0613946
		592.8	0.0355905	0.0584694
		593.733	0.0333491	0.055602
		594.667	0.031472	0.0532069
		595.6	0.0297056	0.0509264
		596.533	0.0279751	0.0486735
		597.467	0.0262799	0.0464626
		598.4	0.0246196	0.0442931
		599.333	0.0229936	0.0421645
		600.267	0.0214013	0.0400763
		601.2	0.0198422	0.0380279
		602.133	0.0183158	0.0360185
		603.067	0.0168215	0.0340478
		604	0.0153588	0.032115
		604.933	0.0139271	0.0301479
		605.867	0.0125214	0.0281879
		606.8	0.0111381	0.0262674
		607.733	0.0097854	0.0243857
		608.667	0.00846282	0.0225401
		609.6	0.00716972	0.0207319
		610.533	0.00590556	0.0189604
		611.467	0.00466976	0.0172249
		612.4	0.00346179	0.0155245
		613.333	0.00228108	0.0138587
		614.267	0.00109768	0.0122265
		615.2	-0.000245548	0.0103817
		616.133	-0.00161858	0.00849283
		617.067	-0.0029577	0.00664531
		618	-0.00426373	0.00483812
		618.933	-0.00553745	0.00307024
		619.867	-0.00677966	0.00134066
		620.8	-0.00799112	-0.000351616
		621.733	-0.00917354	-0.00200617
		622.667	-0.0103272	-0.0036258
		623.6	-0.0114514	-0.00523057
		624.533	-0.012547	-0.00682372
		625.467	-0.0136145	-0.00838343
		626.4	-0.0146548	-0.0099106
		627.333	-0.0156685	-0.0114061
		628.267	-0.0165438	-0.0127163
		629.2	-0.0173419	-0.0139244
		630.133	-0.0181202	-0.0151091
		631.067	-0.0188793	-0.0162709
		632	-0.0196195	-0.0174104
		632.933	-0.0203413	-0.0185289
		633.867	-0.021045	-0.0196278
		634.8	-0.0217476	-0.0207064
		635.733	-0.0224641	-0.0217653
		636.667	-0.0231627	-0.022805
		637.6	-0.0238438	-0.0238259
		638.533	-0.0245078	-0.0248286
		639.467	-0.025155	-0.0258133
		640.4	-0.0257859	-0.0267876
		641.333	-0.0264007	-0.0277497
		642.267	-0.027	-0.028695
		643.2	-0.0275839	-0.0296419
		644.133	-0.0281529	-0.0305802
		645.067	-0.0287073	-0.0315051
		646	-0.0292473	-0.0324169
		646.933	-0.0297734	-0.0333159
		647.867	-0.0302858	-0.0342025
		648.8	-0.03079	-0.035077
		649.733	-0.0312817	-0.0359398
		650.667	-0.0317609	-0.0367912
		651.6	-0.032228	-0.0376314
		652.533	-0.0326831	-0.0384609
		653.467	-0.0331275	-0.0392798
		654.4	-0.0335658	-0.0400885
		655.333	-0.0339927	-0.0408874
		656.267	-0.0344085	-0.0416766
		657.2	-0.0348134	-0.0424565
		658.133	-0.0352077	-0.0432279
		659.067	-0.0355916	-0.0439965
		660	-0.0359653	-0.0447576
		660.933	-0.0363674	-0.0455728
		661.867	-0.0368199	-0.0464753
		662.8	-0.0372739	-0.0473708
		663.733	-0.0377175	-0.0482595
		664.667	-0.0381509	-0.0491419
		665.6	-0.0385745	-0.0500183
		666.533	-0.0389884	-0.050889
		667.467	-0.0393929	-0.0517545
		668.4	-0.0397882	-0.0526149
		669.333	-0.0401747	-0.0534707
		670.267	-0.0405526	-0.0543221
		671.2	-0.040922	-0.0551696
		672.133	-0.0412832	-0.0560134
		673.067	-0.0416365	-0.0568539
		674	-0.0419876	-0.0576914
		674.933	-0.0423352	-0.0585261
		675.867	-0.0425903	-0.0592064
		676.8	-0.042811	-0.0598221
		677.733	-0.0429985	-0.0604353
		678.667	-0.0431741	-0.061046
		679.6	-0.0433428	-0.0616545
		680.533	-0.0435049	-0.062261
		681.467	-0.0436603	-0.0628655
		682.4	-0.0438093	-0.0634683
		683.333	-0.0439518	-0.0640624
		684.267	-0.0440882	-0.0646522
		685.2	-0.0442184	-0.0652417
		686.133	-0.0443425	-0.0658309
		687.067	-0.0444607	-0.0664202
		688	-0.0445897	-0.0670415
		688.933	-0.0447406	-0.0677176
		689.867	-0.0448853	-0.0684023
		690.8	-0.0450262	-0.0690916
		691.733	-0.0451626	-0.0697825
		692.667	-0.0452924	-0.0704751
		693.6	-0.0454158	-0.0711697
		694.533	-0.0455328	-0.0718665
		695.467	-0.0456815	-0.0725657
		696.4	-0.0458375	-0.0732675
		697.333	-0.0459886	-0.0739719
		698.267	-0.0461348	-0.0746793
		699.2	-0.0462763	-0.0753899
		700.133	-0.0464132	-0.0761037
		701.067	-0.0465456	-0.0768211
		702	-0.0466581	-0.077508
		702.933	-0.0467619	-0.0781648
		703.867	-0.0468615	-0.0787967
		704.8	-0.046957	-0.0794313
		705.733	-0.0470486	-0.0800688
		706.667	-0.0471362	-0.0807092
		707.6	-0.04722	-0.0813537
		708.533	-0.0473001	-0.0820024
		709.467	-0.0473766	-0.0826553
		710.4	-0.0474495	-0.0833127
		711.333	-0.0475189	-0.0839746
		712.267	-0.0475848	-0.0846411
		713.2	-0.0476475	-0.0853125
		714.133	-0.0477068	-0.0859888
		715.067	-0.0477629	-0.0866703
		716	-0.0478445	-0.0873571
		716.933	-0.0479286	-0.0880685
		717.867	-0.0480104	-0.0888106
		718.8	-0.0481139	-0.0896189
		719.733	-0.0482591	-0.0905447
		720.667	-0.0484025	-0.0914802
		721.6	-0.0485443	-0.0924258
		722.533	-0.0486846	-0.0933817
		723.467	-0.0488237	-0.0943482
		724.4	-0.0489615	-0.0953255
		725.333	-0.0490982	-0.0963138
		726.267	-0.0492341	-0.0973107
		727.2	-0.049369	-0.0983187
		728.133	-0.0495033	-0.0993382
		729.067	-0.0496344	-0.100369
		730	-0.0497633	-0.101413

[truncated: 19 more sheets: Fig3d, Fig3e, SI_Fig2a, SI_Fig2b, SI_Fig3a, SI_Fig3b, SI_Fig3c, SI_Fig3d, SI_Fig4a, SI_Fig4b, SI_Fig5b, SI_Fig5c, SI_Fig5d, SI_Fig5e, SI_Fig5f, SI_Fig5g, SI_Fig5h, SI_Fig5i, SI_Fig5k]
